# Supplementary material for: Crystal structure of ethyl 2-(2,4,5-tri­meth­oxy­phen­yl)quinoline-4-carboxyl­ate
Source: Acta Crystallogr E Crystallogr Commun. 2015 Jun 27;71(Pt 7):o514–5. doi: 10.1107/S2056989015011706 (PMC4518944; doi:10.1107/S2056989015011706)
Supplement: Supplementary file 1 [file e-71-0o514-sup1.cif]

##############################################################################
#                                                                            #
# This CIF contains the data in a paper accepted for publication in          #
# Acta Crystallographica Section E. It conforms to the requirements of       #
# Notes for Authors for Acta Crystallographica Section E, and has been       #
# peer reviewed under the auspices of the IUCr Commission on Journals.       #
#                                                                            #
# Full details of the Crystallographic Information File format               #
# are given in the paper "The Crystallographic Information File (CIF):       #
# a New Standard Archive File for Crystallography" by S. R. Hall, F. H.      #
# Allen and I. D. Brown [Acta Cryst. (1991), A47, 655-685].                  #
#                                                                            #
# The current version of the core CIF dictionary is obtainable from          #
# ftp://ftp.iucr.org/pub/cif_core.dic.                                       #
#                                                                            #
# Software is freely available for graphical display of the structure(s)     #
# in this CIF. For information consult the CIF software page                 #
# http://www.iucr.org/resources/cif/software.                                #
#                                                                            #
# This file may be used for bona fide research purposes within the           #
# scientific community so long as proper attribution is given to the journal # 
# article from which it was obtained.                                        #
#                                                                            #
##############################################################################
data_global
_audit_creation_method     'PLATON <TABLE ACC> option'
_journal_date_recd_electronic     2015-06-14
_journal_date_accepted     2015-06-17
_journal_name_full     'Acta Crystallographica, Section E'
_journal_year     2015
_journal_volume     71
_journal_issue      7
_journal_page_first     o514
_journal_page_last     o515
_journal_paper_category     HO
_journal_paper_doi     10.1107/S2056989015011706
_journal_coeditor_code     HB7449
_publ_contact_author_name
;
'Prof. Dr. Lokanath, N. K.'
;
_publ_contact_author_address
;
Department of Studies in Physics
University of Mysore
Manasagangotri
Mysore 570 006
India
;
_publ_contact_author_email     'lokanath@physics.uni-mysore.ac.in'
_publ_contact_author_fax     '+91 821 2419610'
_publ_contact_author_phone     '+91 821 2419333'
_publ_section_title
;
Crystal structure of ethyl 2-(2,4,5-trimethoxyphenyl)quinoline-4-carboxylate
;
loop_
    _publ_author_name
    _publ_author_address
    'Shrungesh Kumar, T. O.'
;
Department of Chemistry,
Kuvempu University,
Jnanasahyadri,
Shankaraghatta 577 451, India
;
    'Naveen, S.'
;
Institution of Excellence,
University of Mysore,
Manasagangotri,
Mysore 570 006, India
;
    'Kumara, M. N.'
;
Department of Chemistry,
Yuvaraja's College,
University of Mysore,
Mysore 570 005, India
;
    'Mahadevan, K. M.'
;
Department of Chemistry,
Kuvempu University,
Jnanasahyadri,
Shankaraghatta 577 451, India
;
    'Lokanath, N. K.'
;
Department of Studies in Physics,
University of Mysore,
Manasagangotri,
Mysore 570 006, India
;
_publ_section_synopsis     .
data_I
_chemical_name_systematic
;
Ethyl 2-(2,4,5-trimethoxyphenyl)quinoline-4-carboxylate
;
_chemical_formula_moiety     'C21 H21 N O5'
_chemical_formula_sum     'C21 H21 N O5'
_chemical_formula_iupac     'C21 H21 N O5'
_chemical_formula_weight     367.39
_symmetry_cell_setting     triclinic
_symmetry_space_group_name_H-M     'P -1'
_symmetry_space_group_name_Hall     '-P 1'
loop_
    _symmetry_equiv_pos_site_id
    _symmetry_equiv_pos_as_xyz
    1 x,y,z
    2 -x,-y,-z
_cell_length_a     8.3444(3)
_cell_length_b     9.3508(4)
_cell_length_c     12.2723(5)
_cell_angle_alpha     104.079(2)
_cell_angle_beta     97.282(2)
_cell_angle_gamma     93.904(2)
_cell_volume     916.43(6)
_cell_formula_units_Z     2
_cell_measurement_reflns_used     2601
_cell_measurement_theta_min     6.90
_cell_measurement_theta_max     64.41
_cell_measurement_temperature     100
_cell_special_details
;
^1^H NMR(400 MHz, CdCl~3~ ): \d = 8.71 (d, J = 8.40 Hz, 1H), 8.52 (s,
1H), 7.76 (t, J = 7.60 Hz, 1H), 7.63 (t, J = 6.00 Hz, 2H), 7.25 (s, 1H),
6.64 (s, 1H), 4.52 (q, J = 6.80 Hz, 2H), 3.97 (d, J = 5.20 Hz, 6H), 3.88
(s, 3H), 1.47 (t, J = 7.20 Hz, 3H) ppm.
MS (70 eV) <i>m/z</i>(%): 368.0(M^+^).
;
_exptl_crystal_description     'Rectangular block'
_exptl_crystal_colour     'colourless'
_exptl_crystal_size_max     0.29
_exptl_crystal_size_mid     0.22
_exptl_crystal_size_min     0.19
_exptl_crystal_size_rad     ?
_exptl_crystal_density_diffrn     1.331
_exptl_crystal_density_meas     ?
_exptl_crystal_density_method     'Not Measured'
_exptl_crystal_F_000     388
_exptl_absorpt_coefficient_mu     0.784
_exptl_absorpt_correction_type     multi-scan
_exptl_absorpt_process_details
;
(SADABS; Bruker, 2013)
;
_exptl_absorpt_correction_T_min     0.797
_exptl_absorpt_correction_T_max     0.813
_exptl_special_details
;
;
_diffrn_ambient_temperature     100
_diffrn_radiation_type     'CuK\a'
_diffrn_radiation_wavelength     1.54178
_diffrn_radiation_source     'Bruker MicroStar microfocus rotating anode'
_diffrn_radiation_monochromator     'Helios multilayer optics'
_diffrn_measurement_device_type     'Bruker X8 Proteum'
_diffrn_measurement_method     '\f and \w scans'
_diffrn_detector_area_resol_mean     18.4
_diffrn_reflns_number     10087
_diffrn_reflns_av_R_equivalents     0.0410
_diffrn_reflns_av_sigmaI/netI     0.0416
_diffrn_reflns_theta_min     6.90
_diffrn_reflns_theta_max     64.41
_diffrn_reflns_theta_full     64.41
_diffrn_measured_fraction_theta_max     0.980
_diffrn_measured_fraction_theta_full     0.980
_diffrn_reflns_limit_h_min     -9
_diffrn_reflns_limit_h_max     9
_diffrn_reflns_limit_k_min     -10
_diffrn_reflns_limit_k_max     10
_diffrn_reflns_limit_l_min     -14
_diffrn_reflns_limit_l_max     14
_diffrn_reflns_reduction_process
;
;
_refine_special_details
;
Refinement on <i>F</i>^2^ for ALL reflections except those flagged by the user
for potential systematic errors. Weighted <i>R</i>-factors <i>wR</i> and all
goodnesses of fit <i>S</i> are based on <i>F</i>^2^, conventional
<i>R</i>-factors <i>R</i> are based on <i>F</i>, with <i>F</i> set to zero for
negative <i>F</i>^2^. The observed criterion of <i>F</i>^2^ > \s(<i>F</i>^2^)
is used only for calculating -<i>R</i>-factor-obs <i>etc</i>. and is not
relevant to the choice of reflections for refinement. <i>R</i>-factors based
on <i>F</i>^2^ are statistically about twice as large as those based on
<i>F</i>, and <i>R</i>-factors based on ALL data will be even larger.
;
_reflns_number_total     3008
_reflns_number_gt     2601
_reflns_threshold_expression     I>2\s(I)
_refine_ls_structure_factor_coef     Fsqd
_refine_ls_matrix_type     full
_refine_ls_R_factor_all     0.0446
_refine_ls_R_factor_gt     0.0387
_refine_ls_wR_factor_gt     0.1107
_refine_ls_wR_factor_ref     0.1171
_refine_ls_goodness_of_fit_ref     1.040
_refine_ls_restrained_S_all     1.040
_refine_ls_number_reflns     3008
_refine_ls_number_parameters     277
_refine_ls_number_restraints     0
_refine_ls_number_constraints     ?
_refine_ls_hydrogen_treatment     mixed
_refine_ls_weighting_scheme     calc
_refine_ls_weighting_details
         'calc w=1/[\s^2^(Fo^2^)+(0.0733P)^2^+0.1234P] where P=(Fo^2^+2Fc^2^)/3'
_atom_sites_solution_hydrogens     geom
_atom_sites_solution_primary     direct
_atom_sites_solution_secondary     difmap
_refine_ls_shift/su_max     0.000
_refine_ls_shift/su_mean     0.000
_refine_diff_density_max     0.204
_refine_diff_density_min     -0.277
_refine_ls_extinction_method     'none'
_refine_ls_abs_structure_details     ?
_refine_ls_abs_structure_Flack     .
loop_
    _atom_type_symbol
    _atom_type_description
    _atom_type_scat_dispersion_real
    _atom_type_scat_dispersion_imag
    _atom_type_scat_source
    C C 0.0181 0.0091 ' International Tables Vol C Tables 4.2.6.8 and 6.1.1.4'
    H H 0.0000 0.0000 ' International Tables Vol C Tables 4.2.6.8 and 6.1.1.4'
    N N 0.0311 0.0180 ' International Tables Vol C Tables 4.2.6.8 and 6.1.1.4'
    O O 0.0492 0.0322 ' International Tables Vol C Tables 4.2.6.8 and 6.1.1.4'
_computing_data_collection
;
APEX2 (Bruker, 2013)
;
_computing_cell_refinement
;
SAINT (Bruker, 2013)
;
_computing_data_reduction
;
SAINT (Bruker, 2013)
;
_computing_structure_solution
;
SHELXS97 (Sheldrick, 2008)
;
_computing_structure_refinement
;
SHELXL97 (Sheldrick, 2008)
;
_computing_molecular_graphics
;
Mercury (Macrae <i>et al.</i>,  2008)
;
_computing_publication_material
;
Mercury (Macrae <i>et al.</i>,  2008)
;
loop_
    _atom_site_type_symbol
    _atom_site_label
    _atom_site_fract_x
    _atom_site_fract_y
    _atom_site_fract_z
    _atom_site_U_iso_or_equiv
    _atom_site_thermal_displace_type
    _atom_site_calc_flag
    _atom_site_refinement_flags
    _atom_site_occupancy
    _atom_site_disorder_assembly
    _atom_site_disorder_group
    O O1 0.85573(12) -0.06460(10) 0.25750(8) 0.0282(3) Uani d . 1.000 . .
    O O2 0.82233(13) -0.11123(10) 0.03839(8) 0.0292(3) Uani d . 1.000 . .
    O O3 0.55682(13) 0.33976(11) 0.05983(8) 0.0315(4) Uani d . 1.000 . .
    O O4 0.22604(13) 0.74517(12) 0.41032(9) 0.0388(3) Uani d . 1.000 A .
    O O5 0.1869(4) 0.5760(4) 0.2445(2) 0.0279(8) Uani d P 0.527(5) A 1
    N N1 0.73685(14) 0.47119(12) 0.39148(9) 0.0220(3) Uani d . 1.000 . .
    C C1 0.73786(16) 0.17037(14) 0.27663(12) 0.0211(4) Uani d . 1.000 . .
    C C2 0.78484(16) 0.04140(15) 0.21340(12) 0.0215(4) Uani d . 1.000 . .
    C C3 0.76438(16) 0.01469(15) 0.09451(12) 0.0228(4) Uani d . 1.000 . .
    C C4 0.68822(17) 0.11314(15) 0.04271(12) 0.0247(4) Uani d . 1.000 . .
    C C5 0.63437(16) 0.24009(15) 0.10755(12) 0.0226(4) Uani d . 1.000 . .
    C C6 0.66258(16) 0.27241(14) 0.22587(12) 0.0203(4) Uani d . 1.000 . .
    C C7 0.8450(2) -0.05532(17) 0.37384(13) 0.0361(5) Uani d . 1.000 . .
    C C8 0.81347(19) -0.13690(17) -0.08181(12) 0.0315(5) Uani d . 1.000 . .
    C C9 0.5312(2) 0.31046(18) -0.06125(12) 0.0370(5) Uani d . 1.000 . .
    C C10 0.62512(16) 0.41161(14) 0.30220(11) 0.0204(4) Uani d . 1.000 . .
    C C11 0.47701(17) 0.47445(15) 0.28373(12) 0.0222(4) Uani d . 1.000 . .
    C C12 0.44526(17) 0.59953(14) 0.35868(11) 0.0218(4) Uani d . 1.000 A .
    C C13 0.56525(16) 0.67030(14) 0.45409(12) 0.0222(4) Uani d . 1.000 . .
    C C14 0.55434(18) 0.80529(15) 0.53426(12) 0.0257(4) Uani d . 1.000 . .
    C C15 0.67839(19) 0.86451(16) 0.62120(13) 0.0296(4) Uani d . 1.000 . .
    C C16 0.81946(18) 0.79239(17) 0.63317(13) 0.0295(5) Uani d . 1.000 . .
    C C17 0.83567(18) 0.66226(16) 0.55755(12) 0.0263(4) Uani d . 1.000 . .
    C C18 0.70992(16) 0.59871(14) 0.46574(11) 0.0215(4) Uani d . 1.000 . .
    C C19 0.28323(18) 0.65885(16) 0.34077(12) 0.0282(4) Uani d . 1.000 . .
    C C20 0.0230(6) 0.6201(5) 0.2213(3) 0.0326(12) Uani d P 0.527(5) A 1
    C C21 -0.0515(4) 0.5296(4) 0.1068(3) 0.0495(13) Uani d P 0.527(5) A 1
    C C20X 0.0784(5) 0.6858(5) 0.1962(3) 0.0279(11) Uani d P 0.473(5) A 2
    C C21X -0.0638(6) 0.5817(5) 0.2021(4) 0.0389(14) Uani d P 0.473(5) A 2
    O O5X 0.2315(4) 0.6296(4) 0.2276(3) 0.0255(9) Uani d P 0.473(5) A 2
    H H7A 0.89180 -0.13750 0.39500 0.0540 Uiso c R 1.000 . .
    H H7C 0.90300 0.03580 0.42020 0.0540 Uiso c R 1.000 . .
    H H8A 0.86270 -0.22540 -0.11110 0.0470 Uiso c R 1.000 . .
    H H7B 0.73310 -0.05810 0.38480 0.0540 Uiso c R 1.000 . .
    H H1A 0.75670 0.19040 0.35550 0.0250 Uiso c R 1.000 . .
    H H4A 0.67280 0.09450 -0.03610 0.0300 Uiso c R 1.000 . .
    H H9B 0.46750 0.21660 -0.09300 0.0550 Uiso c R 1.000 . .
    H H9C 0.63410 0.30780 -0.08850 0.0550 Uiso c R 1.000 . .
    H H11A 0.40110 0.43010 0.22010 0.0270 Uiso c R 1.000 . .
    H H14A 0.46170 0.85430 0.52770 0.0310 Uiso c R 1.000 . .
    H H15A 0.66930 0.95350 0.67290 0.0360 Uiso c R 1.000 . .
    H H16A 0.90240 0.83360 0.69310 0.0350 Uiso c R 1.000 . .
    H H17A 0.92940 0.61520 0.56630 0.0320 Uiso c R 1.000 . .
    H H20A 0.02880 0.72470 0.22330 0.0390 Uiso c RP 0.527(5) A 1
    H H20B -0.04160 0.60270 0.27810 0.0390 Uiso c RP 0.527(5) A 1
    H H21A -0.15830 0.55740 0.08850 0.0740 Uiso c RP 0.527(5) A 1
    H H21B -0.05870 0.42660 0.10630 0.0740 Uiso c RP 0.527(5) A 1
    H H21C 0.01440 0.54650 0.05150 0.0740 Uiso c RP 0.527(5) A 1
    H H8B 0.87000 -0.05420 -0.09920 0.0470 Uiso c R 1.000 . .
    H H8C 0.70180 -0.14830 -0.11600 0.0470 Uiso c R 1.000 . .
    H H9A 0.47470 0.38730 -0.08350 0.0550 Uiso c R 1.000 . .
    H H20C 0.07290 0.69820 0.11960 0.0330 Uiso c RP 0.473(5) A 2
    H H20D 0.07340 0.78210 0.24710 0.0330 Uiso c RP 0.473(5) A 2
    H H21D -0.16300 0.61860 0.17740 0.0580 Uiso c RP 0.473(5) A 2
    H H21E -0.06240 0.57460 0.27900 0.0580 Uiso c RP 0.473(5) A 2
    H H21F -0.05690 0.48550 0.15380 0.0580 Uiso c RP 0.473(5) A 2
loop_
    _atom_site_aniso_label
    _atom_site_aniso_U_11
    _atom_site_aniso_U_22
    _atom_site_aniso_U_33
    _atom_site_aniso_U_12
    _atom_site_aniso_U_13
    _atom_site_aniso_U_23
    O1 0.0405(6) 0.0247(5) 0.0224(6) 0.0145(4) 0.0067(5) 0.0076(4)
    O2 0.0396(6) 0.0251(5) 0.0220(6) 0.0129(4) 0.0073(4) 0.0004(4)
    O3 0.0467(7) 0.0290(6) 0.0194(6) 0.0160(5) 0.0014(5) 0.0060(4)
    O4 0.0359(6) 0.0413(6) 0.0347(6) 0.0193(5) 0.0053(5) -0.0032(5)
    O5 0.0231(14) 0.0331(16) 0.0269(14) 0.0105(11) 0.0050(10) 0.0040(11)
    N1 0.0230(6) 0.0229(6) 0.0196(6) 0.0028(5) 0.0038(5) 0.0040(5)
    C1 0.0213(7) 0.0225(7) 0.0198(7) 0.0027(5) 0.0045(6) 0.0050(6)
    C2 0.0209(7) 0.0214(7) 0.0228(7) 0.0042(5) 0.0029(6) 0.0067(6)
    C3 0.0233(7) 0.0207(7) 0.0228(8) 0.0031(5) 0.0053(6) 0.0012(6)
    C4 0.0283(8) 0.0266(7) 0.0180(7) 0.0038(6) 0.0031(6) 0.0036(6)
    C5 0.0229(7) 0.0233(7) 0.0219(8) 0.0042(5) 0.0021(6) 0.0066(6)
    C6 0.0180(6) 0.0220(7) 0.0212(7) 0.0023(5) 0.0038(5) 0.0055(6)
    C7 0.0576(11) 0.0295(8) 0.0277(9) 0.0165(7) 0.0121(8) 0.0134(7)
    C8 0.0379(9) 0.0317(8) 0.0214(8) 0.0095(6) 0.0070(6) -0.0027(6)
    C9 0.0579(11) 0.0331(8) 0.0196(8) 0.0135(7) -0.0025(7) 0.0080(7)
    C10 0.0227(7) 0.0215(7) 0.0194(7) 0.0034(5) 0.0059(6) 0.0082(6)
    C11 0.0239(7) 0.0237(7) 0.0193(7) 0.0039(5) 0.0033(6) 0.0057(6)
    C12 0.0256(7) 0.0219(7) 0.0206(7) 0.0054(5) 0.0067(6) 0.0083(6)
    C13 0.0261(7) 0.0213(7) 0.0211(7) 0.0016(5) 0.0086(6) 0.0069(6)
    C14 0.0294(8) 0.0236(7) 0.0257(8) 0.0046(6) 0.0105(6) 0.0054(6)
    C15 0.0375(8) 0.0231(7) 0.0258(8) -0.0009(6) 0.0124(7) -0.0014(6)
    C16 0.0295(8) 0.0333(8) 0.0220(8) -0.0044(6) 0.0054(6) 0.0011(6)
    C17 0.0247(7) 0.0309(8) 0.0220(8) 0.0018(6) 0.0053(6) 0.0036(6)
    C18 0.0249(7) 0.0214(7) 0.0194(7) 0.0015(5) 0.0079(6) 0.0056(6)
    C19 0.0323(8) 0.0288(7) 0.0239(8) 0.0113(6) 0.0050(6) 0.0046(6)
    C20 0.022(2) 0.035(2) 0.042(2) 0.0086(18) 0.0069(19) 0.0095(17)
    C21 0.0295(18) 0.057(2) 0.052(3) 0.0140(15) -0.0062(16) -0.0014(19)
    C20X 0.0195(18) 0.034(2) 0.033(2) 0.0086(15) 0.0046(14) 0.0120(16)
    C21X 0.024(2) 0.042(2) 0.050(3) -0.0030(19) 0.010(2) 0.010(2)
    O5X 0.0205(15) 0.0359(18) 0.0222(14) 0.0111(12) 0.0051(11) 0.0084(12)
_geom_special_details
;
Bond distances, angles <i>etc</i>. have been calculated using the rounded
fractional coordinates. All su's are estimated from the variances of the
(full) variance-covariance matrix. The cell e.s.d.'s are taken into account in
the estimation of distances, angles and torsion angles
;
loop_
    _geom_bond_atom_site_label_1
    _geom_bond_atom_site_label_2
    _geom_bond_site_symmetry_1
    _geom_bond_site_symmetry_2
    _geom_bond_distance
    _geom_bond_publ_flag
    O1 C2 . . 1.3729(17) n
    O1 C7 . . 1.4238(18) n
    O2 C3 . . 1.3645(17) no
    O2 C8 . . 1.4272(17) no
    O3 C5 . . 1.3718(18) no
    O3 C9 . . 1.4291(17) no
    O4 C19 . . 1.1951(18) no
    O5 C19 . . 1.368(3) no
    O5 C20 . . 1.469(6) no
    O5X C20X . . 1.457(6) no
    O5X C19 . . 1.355(4) no
    N1 C18 . . 1.3648(17) no
    N1 C10 . . 1.3242(17) no
    C1 C2 . . 1.377(2) no
    C1 C6 . . 1.4017(19) no
    C2 C3 . . 1.405(2) no
    C3 C4 . . 1.385(2) no
    C4 C5 . . 1.396(2) no
    C5 C6 . . 1.395(2) no
    C6 C10 . . 1.4852(19) no
    C10 C11 . . 1.420(2) no
    C11 C12 . . 1.366(2) no
    C12 C19 . . 1.507(2) no
    C12 C13 . . 1.4307(19) no
    C13 C18 . . 1.4278(19) no
    C13 C14 . . 1.416(2) no
    C14 C15 . . 1.368(2) no
    C15 C16 . . 1.405(2) no
    C16 C17 . . 1.366(2) no
    C17 C18 . . 1.419(2) no
    C20 C21 . . 1.485(5) no
    C20X C21X . . 1.503(7) no
    C1 H1A . . 0.9300 no
    C4 H4A . . 0.9300 no
    C7 H7A . . 0.9600 no
    C7 H7B . . 0.9600 no
    C7 H7C . . 0.9600 no
    C8 H8A . . 0.9600 no
    C8 H8B . . 0.9600 no
    C8 H8C . . 0.9600 no
    C9 H9A . . 0.9600 no
    C9 H9B . . 0.9600 no
    C9 H9C . . 0.9600 no
    C11 H11A . . 0.9300 no
    C14 H14A . . 0.9300 no
    C15 H15A . . 0.9300 no
    C16 H16A . . 0.9300 no
    C17 H17A . . 0.9300 no
    C20 H20A . . 0.9700 no
    C20 H20B . . 0.9700 no
    C20X H20C . . 0.9700 no
    C20X H20D . . 0.9700 no
    C21 H21C . . 0.9600 no
    C21 H21A . . 0.9600 no
    C21 H21B . . 0.9600 no
    C21X H21D . . 0.9600 no
    C21X H21E . . 0.9600 no
    C21X H21F . . 0.9600 no
loop_
    _geom_angle_atom_site_label_1
    _geom_angle_atom_site_label_2
    _geom_angle_atom_site_label_3
    _geom_angle_site_symmetry_1
    _geom_angle_site_symmetry_2
    _geom_angle_site_symmetry_3
    _geom_angle
    _geom_angle_publ_flag
    C2 O1 C7 . . . 115.97(11) no
    C3 O2 C8 . . . 117.06(11) no
    C5 O3 C9 . . . 117.82(12) no
    C19 O5 C20 . . . 116.5(3) no
    C19 O5X C20X . . . 115.2(3) no
    C10 N1 C18 . . . 118.72(12) no
    C2 C1 C6 . . . 122.04(13) no
    O1 C2 C1 . . . 125.03(13) no
    O1 C2 C3 . . . 115.89(12) no
    C1 C2 C3 . . . 119.05(13) no
    O2 C3 C2 . . . 115.51(12) no
    O2 C3 C4 . . . 124.83(13) no
    C2 C3 C4 . . . 119.66(13) no
    C3 C4 C5 . . . 120.65(13) no
    O3 C5 C6 . . . 117.12(12) no
    C4 C5 C6 . . . 120.22(13) no
    O3 C5 C4 . . . 122.64(12) no
    C1 C6 C5 . . . 118.19(13) no
    C5 C6 C10 . . . 124.27(12) no
    C1 C6 C10 . . . 117.48(12) no
    N1 C10 C6 . . . 115.55(12) no
    C6 C10 C11 . . . 122.60(12) no
    N1 C10 C11 . . . 121.81(12) no
    C10 C11 C12 . . . 120.52(13) no
    C11 C12 C13 . . . 119.41(13) no
    C13 C12 C19 . . . 121.15(12) no
    C11 C12 C19 . . . 119.44(12) no
    C12 C13 C14 . . . 125.81(13) no
    C14 C13 C18 . . . 118.19(12) no
    C12 C13 C18 . . . 115.97(12) no
    C13 C14 C15 . . . 120.82(14) no
    C14 C15 C16 . . . 120.71(14) no
    C15 C16 C17 . . . 120.52(14) no
    C16 C17 C18 . . . 120.16(14) no
    N1 C18 C13 . . . 123.51(12) no
    N1 C18 C17 . . . 116.89(12) no
    C13 C18 C17 . . . 119.59(12) no
    O4 C19 C12 . . . 126.01(13) no
    O4 C19 O5X . . . 123.5(2) no
    O4 C19 O5 . . . 120.22(19) no
    O5X C19 C12 . . . 108.59(18) no
    O5 C19 C12 . . . 111.91(18) no
    O5 C20 C21 . . . 107.5(3) no
    O5X C20X C21X . . . 111.1(4) no
    C2 C1 H1A . . . 119.00 no
    C6 C1 H1A . . . 119.00 no
    C3 C4 H4A . . . 120.00 no
    C5 C4 H4A . . . 120.00 no
    O1 C7 H7A . . . 109.00 no
    O1 C7 H7B . . . 109.00 no
    O1 C7 H7C . . . 109.00 no
    H7A C7 H7B . . . 109.00 no
    H7A C7 H7C . . . 109.00 no
    H7B C7 H7C . . . 110.00 no
    O2 C8 H8A . . . 109.00 no
    O2 C8 H8B . . . 109.00 no
    O2 C8 H8C . . . 109.00 no
    H8A C8 H8B . . . 109.00 no
    H8A C8 H8C . . . 110.00 no
    H8B C8 H8C . . . 109.00 no
    O3 C9 H9A . . . 109.00 no
    O3 C9 H9B . . . 109.00 no
    O3 C9 H9C . . . 109.00 no
    H9A C9 H9B . . . 109.00 no
    H9A C9 H9C . . . 109.00 no
    H9B C9 H9C . . . 110.00 no
    C10 C11 H11A . . . 120.00 no
    C12 C11 H11A . . . 120.00 no
    C13 C14 H14A . . . 120.00 no
    C15 C14 H14A . . . 120.00 no
    C14 C15 H15A . . . 120.00 no
    C16 C15 H15A . . . 120.00 no
    C15 C16 H16A . . . 120.00 no
    C17 C16 H16A . . . 120.00 no
    C16 C17 H17A . . . 120.00 no
    C18 C17 H17A . . . 120.00 no
    O5 C20 H20A . . . 110.00 no
    O5 C20 H20B . . . 110.00 no
    C21 C20 H20A . . . 110.00 no
    C21 C20 H20B . . . 110.00 no
    H20A C20 H20B . . . 109.00 no
    O5X C20X H20D . . . 109.00 no
    C21X C20X H20C . . . 109.00 no
    C21X C20X H20D . . . 109.00 no
    H20C C20X H20D . . . 108.00 no
    O5X C20X H20C . . . 109.00 no
    H21A C21 H21C . . . 109.00 no
    H21B C21 H21C . . . 110.00 no
    C20 C21 H21A . . . 109.00 no
    C20 C21 H21B . . . 109.00 no
    C20 C21 H21C . . . 109.00 no
    H21A C21 H21B . . . 110.00 no
    C20X C21X H21D . . . 109.00 no
    C20X C21X H21E . . . 109.00 no
    C20X C21X H21F . . . 110.00 no
    H21D C21X H21E . . . 109.00 no
    H21D C21X H21F . . . 109.00 no
    H21E C21X H21F . . . 109.00 no
loop_
    _geom_torsion_atom_site_label_1
    _geom_torsion_atom_site_label_2
    _geom_torsion_atom_site_label_3
    _geom_torsion_atom_site_label_4
    _geom_torsion_site_symmetry_1
    _geom_torsion_site_symmetry_2
    _geom_torsion_site_symmetry_3
    _geom_torsion_site_symmetry_4
    _geom_torsion
    _geom_torsion_publ_flag
    C7 O1 C2 C1 . . . . 14.91(19) no
    C7 O1 C2 C3 . . . . -166.87(12) no
    C8 O2 C3 C2 . . . . -175.94(12) no
    C8 O2 C3 C4 . . . . 4.6(2) no
    C9 O3 C5 C4 . . . . 0.0(2) no
    C9 O3 C5 C6 . . . . 178.22(13) no
    C20 O5 C19 O4 . . . . 12.1(4) no
    C20 O5 C19 C12 . . . . 177.4(3) no
    C19 O5 C20 C21 . . . . 172.6(3) no
    C18 N1 C10 C6 . . . . -179.53(12) no
    C18 N1 C10 C11 . . . . -1.8(2) no
    C10 N1 C18 C13 . . . . 1.6(2) no
    C10 N1 C18 C17 . . . . -177.38(13) no
    C6 C1 C2 O1 . . . . -178.50(13) no
    C6 C1 C2 C3 . . . . 3.3(2) no
    C2 C1 C6 C5 . . . . 0.4(2) no
    C2 C1 C6 C10 . . . . -176.77(13) no
    O1 C2 C3 O2 . . . . -1.94(18) no
    O1 C2 C3 C4 . . . . 177.53(12) no
    C1 C2 C3 O2 . . . . 176.39(12) no
    C1 C2 C3 C4 . . . . -4.1(2) no
    O2 C3 C4 C5 . . . . -179.35(13) no
    C2 C3 C4 C5 . . . . 1.2(2) no
    C3 C4 C5 O3 . . . . -179.28(13) no
    C3 C4 C5 C6 . . . . 2.6(2) no
    O3 C5 C6 C1 . . . . 178.38(12) no
    O3 C5 C6 C10 . . . . -4.6(2) no
    C4 C5 C6 C1 . . . . -3.4(2) no
    C4 C5 C6 C10 . . . . 173.60(13) no
    C1 C6 C10 N1 . . . . 39.18(18) no
    C1 C6 C10 C11 . . . . -138.53(14) no
    C5 C6 C10 N1 . . . . -137.83(14) no
    C5 C6 C10 C11 . . . . 44.5(2) no
    N1 C10 C11 C12 . . . . -0.1(2) no
    C6 C10 C11 C12 . . . . 177.43(13) no
    C10 C11 C12 C13 . . . . 2.3(2) no
    C10 C11 C12 C19 . . . . -176.45(13) no
    C11 C12 C13 C14 . . . . 175.50(14) no
    C11 C12 C13 C18 . . . . -2.47(19) no
    C19 C12 C13 C14 . . . . -5.7(2) no
    C19 C12 C13 C18 . . . . 176.29(12) no
    C11 C12 C19 O4 . . . . 162.65(15) no
    C11 C12 C19 O5 . . . . -1.7(2) no
    C13 C12 C19 O4 . . . . -16.1(2) no
    C13 C12 C19 O5 . . . . 179.57(19) no
    C12 C13 C14 C15 . . . . -178.64(14) no
    C18 C13 C14 C15 . . . . -0.7(2) no
    C12 C13 C18 N1 . . . . 0.6(2) no
    C12 C13 C18 C17 . . . . 179.48(13) no
    C14 C13 C18 N1 . . . . -177.57(13) no
    C14 C13 C18 C17 . . . . 1.4(2) no
    C13 C14 C15 C16 . . . . -0.2(2) no
    C14 C15 C16 C17 . . . . 0.5(2) no
    C15 C16 C17 C18 . . . . 0.2(2) no
    C16 C17 C18 N1 . . . . 177.90(13) no
    C16 C17 C18 C13 . . . . -1.1(2) no
loop_
    _geom_hbond_atom_site_label_D
    _geom_hbond_atom_site_label_H
    _geom_hbond_atom_site_label_A
    _geom_hbond_site_symmetry_A
    _geom_hbond_distance_DH
    _geom_hbond_distance_HA
    _geom_hbond_distance_DA
    _geom_hbond_angle_DHA
    _geom_hbond_publ_flag
    C14 H14A O4 . 0.93 2.30 2.9073(18) 123 yes
    C9 H9A O3 2_665 0.96 2.53 3.397(2) 150 yes
    C20 H20A O1 1_465 0.97 2.51 3.304(5) 139 yes
_iucr_refine_instructions_details
;
TITL a in P-1
CELL 1.54178   8.3444   9.3508  12.2723 104.079  97.282  93.904
ZERR    2.00   0.0003   0.0004   0.0005   0.002   0.002   0.002
LATT  1
SFAC C H N O
UNIT 42 42 2 10
TEMP 23.000
L.S. 10
BOND $H
FMAP 2 1 60
PLAN 20
MPLA
MPLA
OMIT 0   0   1
OMIT 2  -1  13
ACTA
CONF
WGHT    0.073300    0.123400
FVAR       0.83810   0.52662
O1    4    0.855728   -0.064604    0.257503    11.00000    0.04050    0.02471 =
         0.02241    0.00764    0.00665    0.01451
O2    4    0.822330   -0.111234    0.038391    11.00000    0.03964    0.02515 =
         0.02197    0.00036    0.00728    0.01292
O3    4    0.556821    0.339755    0.059825    11.00000    0.04671    0.02900 =
         0.01936    0.00604    0.00143    0.01597
O4    4    0.226038    0.745170    0.410315    11.00000    0.03588    0.04128 =
         0.03474   -0.00317    0.00528    0.01927
N1    3    0.736848    0.471189    0.391479    11.00000    0.02305    0.02293 =
         0.01959    0.00401    0.00377    0.00276
C1    1    0.737862    0.170369    0.276631    11.00000    0.02133    0.02254 =
         0.01976    0.00504    0.00448    0.00274
AFIX  43
H1A   2    0.756668    0.190386    0.355457    11.00000   -1.20000
AFIX   0
C2    1    0.784836    0.041397    0.213401    11.00000    0.02089    0.02144 =
         0.02279    0.00674    0.00291    0.00419
C3    1    0.764382    0.014692    0.094506    11.00000    0.02326    0.02073 =
         0.02284    0.00116    0.00532    0.00309
C4    1    0.688215    0.113140    0.042708    11.00000    0.02834    0.02658 =
         0.01804    0.00356    0.00314    0.00384
AFIX  43
H4A   2    0.672788    0.094484   -0.036065    11.00000   -1.20000
AFIX   0
C5    1    0.634368    0.240088    0.107547    11.00000    0.02290    0.02332 =
         0.02186    0.00658    0.00206    0.00425
C6    1    0.662585    0.272409    0.225870    11.00000    0.01801    0.02195 =
         0.02117    0.00553    0.00379    0.00235
C7    1    0.845020   -0.055324    0.373840    11.00000    0.05759    0.02953 =
         0.02771    0.01340    0.01208    0.01649
AFIX 137
H7A   2    0.891794   -0.137454    0.394988    11.00000   -1.50000
H7B   2    0.733081   -0.058068    0.384819    11.00000   -1.50000
H7C   2    0.902963    0.035808    0.420158    11.00000   -1.50000
AFIX   0
C8    1    0.813470   -0.136898   -0.081805    11.00000    0.03791    0.03171 =
         0.02141   -0.00271    0.00700    0.00952
AFIX 137
H8A   2    0.862665   -0.225401   -0.111108    11.00000   -1.50000
H8B   2    0.870008   -0.054221   -0.099167    11.00000   -1.50000
H8C   2    0.701776   -0.148335   -0.115995    11.00000   -1.50000
AFIX   0
C9    1    0.531207    0.310462   -0.061250    11.00000    0.05790    0.03310 =
         0.01958    0.00797   -0.00251    0.01347
AFIX 137
H9A   2    0.474744    0.387269   -0.083538    11.00000   -1.50000
H9B   2    0.467549    0.216636   -0.093048    11.00000   -1.50000
H9C   2    0.634121    0.307801   -0.088503    11.00000   -1.50000
AFIX   0
C10   1    0.625121    0.411612    0.302202    11.00000    0.02273    0.02152 =
         0.01943    0.00816    0.00585    0.00341
C11   1    0.477012    0.474447    0.283729    11.00000    0.02394    0.02368 =
         0.01929    0.00570    0.00330    0.00394
AFIX  43
H11A  2    0.401051    0.430067    0.220093    11.00000   -1.20000
AFIX   0
C12   1    0.445260    0.599529    0.358679    11.00000    0.02557    0.02190 =
         0.02057    0.00833    0.00674    0.00541
C13   1    0.565253    0.670297    0.454086    11.00000    0.02609    0.02129 =
         0.02108    0.00690    0.00862    0.00156
C14   1    0.554343    0.805293    0.534259    11.00000    0.02941    0.02357 =
         0.02567    0.00542    0.01051    0.00458
AFIX  43
H14A  2    0.461684    0.854329    0.527739    11.00000   -1.20000
AFIX   0
C15   1    0.678392    0.864506    0.621197    11.00000    0.03752    0.02306 =
         0.02581   -0.00143    0.01237   -0.00085
AFIX  43
H15A  2    0.669271    0.953465    0.672944    11.00000   -1.20000
AFIX   0
C16   1    0.819456    0.792386    0.633170    11.00000    0.02953    0.03335 =
         0.02198    0.00108    0.00541   -0.00439
AFIX  43
H16A  2    0.902429    0.833595    0.693058    11.00000   -1.20000
AFIX   0
C17   1    0.835672    0.662255    0.557554    11.00000    0.02474    0.03085 =
         0.02198    0.00357    0.00526    0.00178
AFIX  43
H17A  2    0.929355    0.615175    0.566258    11.00000   -1.20000
AFIX   0
C18   1    0.709924    0.598712    0.465742    11.00000    0.02491    0.02142 =
         0.01935    0.00564    0.00791    0.00152
C19   1    0.283234    0.658854    0.340768    11.00000    0.03230    0.02878 =
         0.02389    0.00462    0.00503    0.01134
PART   1
O5    4    0.186939    0.575964    0.244549    21.00000    0.02306    0.03313 =
         0.02692    0.00400    0.00497    0.01046
C20   1    0.023036    0.620098    0.221330    21.00000    0.02246    0.03520 =
         0.04168    0.00949    0.00691    0.00863
AFIX  23
H20A  2    0.028777    0.724687    0.223349    21.00000   -1.20000
H20B  2   -0.041595    0.602708    0.278090    21.00000   -1.20000
AFIX   0
C21   1   -0.051487    0.529646    0.106792    21.00000    0.02955    0.05725 =
         0.05213   -0.00143   -0.00617    0.01402
AFIX 137
H21A  2   -0.158324    0.557427    0.088548    21.00000   -1.50000
H21B  2   -0.058705    0.426572    0.106267    21.00000   -1.50000
H21C  2    0.014404    0.546479    0.051535    21.00000   -1.50000
AFIX   0
PART   2
O5X   4    0.231485    0.629633    0.227553   -21.00000    0.02045    0.03593 =
         0.02216    0.00844    0.00505    0.01109
C20X  1    0.078450    0.685847    0.196209   -21.00000    0.01947    0.03383 =
         0.03328    0.01201    0.00457    0.00859
AFIX  23
H20C  2    0.072900    0.698204    0.119645   -21.00000   -1.20000
H20D  2    0.073428    0.782130    0.247130   -21.00000   -1.20000
AFIX   0
C21X  1   -0.063819    0.581719    0.202122   -21.00000    0.02405    0.04197 =
         0.04993    0.00969    0.00985   -0.00295
AFIX 137
H21D  2   -0.162960    0.618617    0.177405   -21.00000   -1.50000
H21E  2   -0.062443    0.574610    0.278959   -21.00000   -1.50000
H21F  2   -0.056874    0.485458    0.153775   -21.00000   -1.50000
PART   0
HKLF 4
REM  a in P-1
REM R1 =  0.0387 for   2601 Fo > 4sig(Fo)  and  0.0446 for all   3008 data
REM    277 parameters refined using      0 restraints
END
WGHT      0.0733      0.1234
REM Highest difference peak  0.204,  deepest hole -0.277,  1-sigma level  0.048
Q1    1   0.2730  0.7934  0.3644  11.00000  0.05    0.20
Q2    1   1.0612  0.6239  0.4980  11.00000  0.05    0.16
Q3    1   0.0995  0.7054  0.4573  11.00000  0.05    0.16
Q4    1   0.6924  1.0021  0.6516  11.00000  0.05    0.16
Q5    1   0.8263 -0.1736  0.3792  11.00000  0.05    0.16
Q6    1   0.2412  0.7794  0.5241  11.00000  0.05    0.15
Q7    1   0.6818 -0.1469 -0.1424  11.00000  0.05    0.15
Q8    1   0.7061  0.4993  0.3226  11.00000  0.05    0.15
Q9    1   0.9781 -0.0412  0.3079  11.00000  0.05    0.15
Q10   1  -0.0076  0.6530  0.3402  11.00000  0.05    0.14
Q11   1   0.7630 -0.2033  0.0023  11.00000  0.05    0.14
Q12   1   0.1066  0.8204  0.2370  11.00000  0.05    0.14
Q13   1   0.5003  0.6679  0.5598  11.00000  0.05    0.14
Q14   1   0.6901  0.0757  0.2446  11.00000  0.05    0.14
Q15   1   0.7383 -0.2173  0.0213  11.00000  0.05    0.14
Q16   1   0.5821  0.4297 -0.0598  11.00000  0.05    0.14
Q17   1   0.3079  0.5974  0.1636  11.00000  0.05    0.13
Q18   1   0.3264  0.4027  0.0161  11.00000  0.05    0.13
Q19   1   0.2302  0.6646  0.4771  11.00000  0.05    0.13
Q20   1   0.4213  0.3208  0.0966  11.00000  0.05    0.13
;
