# Supplementary material for: Crystal structure of ethyl 2-(2,4,5-tri­meth­oxy­phen­yl)quinoline-4-carboxyl­ate
Source: Acta Crystallogr E Crystallogr Commun. 2015 Jun 27;71(Pt 7):o514–5. doi: 10.1107/S2056989015011706 (PMC4518944; doi:10.1107/S2056989015011706)
Supplement: Supplementary file 2 [file e-71-0o514-Isup2.hkl]

# 
# h,k,l, Fc-squared, Fo-squared, sigma(Fo-squared) and status flag 
# 
data_I
_shelx_title ' a in P-1' 
_shelx_refln_list_code          4 
_shelx_F_calc_maximum      123.61 
_exptl_crystal_F_000       388.00 
_reflns_d_resolution_high  0.8547 
 
loop_ 
 _symmetry_equiv_pos_as_xyz 
 'x, y, z' 
 '-x, -y, -z' 
 
_cell_length_a     8.3444 
_cell_length_b     9.3508 
_cell_length_c    12.2723 
_cell_angle_alpha 104.079 
_cell_angle_beta   97.282 
_cell_angle_gamma  93.904 
 
_shelx_F_squared_multiplier     1.000 
 
loop_ 
 _refln_index_h 
 _refln_index_k 
 _refln_index_l 
 _refln_F_squared_calc 
 _refln_F_squared_meas 
 _refln_F_squared_sigma 
 _refln_observed_status 
   2   0   0     3769.10     3835.24    106.52 o 
   3   0   0     1622.08     1614.11     45.05 o 
   4   0   0      282.95      288.71     12.13 o 
   5   0   0       71.08       75.74      5.07 o 
   6   0   0       21.03       23.20      2.28 o 
   7   0   0        6.41        8.32      1.38 o 
   8   0   0      104.43      105.75      4.65 o 
   9   0   0        0.10        0.29      0.76 o 
  -9   1   0        5.28        5.24      0.99 o 
  -8   1   0      126.81      131.91      4.37 o 
  -7   1   0      115.30      116.16      4.52 o 
  -6   1   0       30.54       30.69      2.42 o 
  -5   1   0      240.29      231.07      8.29 o 
  -4   1   0     1327.78     1384.65     77.86 o 
  -3   1   0       42.58       28.53      1.16 o 
  -2   1   0        9.70        6.34      0.44 o 
  -1   1   0      344.23      219.78     12.39 o 
   1   1   0     3315.26     3078.79     98.60 o 
   2   1   0    10042.72     9700.88    269.22 o 
   3   1   0     1051.39      990.01     27.80 o 
   4   1   0        0.13        1.25      0.85 o 
   5   1   0      559.05      498.61     18.20 o 
   6   1   0      326.54      309.94     11.32 o 
   7   1   0      158.96      163.12      5.04 o 
   8   1   0       97.72      104.08      4.02 o 
   9   1   0      165.54      164.77      8.11 o 
  -9   2   0       14.90       10.75      1.11 o 
  -8   2   0       11.94       10.19      1.11 o 
  -7   2   0      127.84      143.62      5.34 o 
  -6   2   0        0.59        1.93      1.11 o 
  -5   2   0      102.06       94.01      3.38 o 
  -4   2   0      647.62      608.84     35.02 o 
  -3   2   0       37.23       46.99      1.97 o 
  -2   2   0        5.28        7.25      0.48 o 
  -1   2   0     6399.91     6440.87    178.65 o 
   0   2   0       16.80       20.54      1.20 o 
   1   2   0      233.77      242.15      6.94 o 
   2   2   0      317.46      292.95      8.45 o 
   3   2   0      446.03      453.58     15.12 o 
   4   2   0      990.99      941.71     37.85 o 
   5   2   0        5.68        4.57      0.90 o 
   6   2   0        7.42        7.99      1.13 o 
   7   2   0       49.28       53.34      2.63 o 
   8   2   0       50.11       52.90      3.04 o 
   9   2   0       28.13       23.97      3.42 o 
  -9   3   0       95.54       97.48      3.70 o 
  -8   3   0        0.25        1.61      0.76 o 
  -7   3   0       49.00       40.95      2.34 o 
  -6   3   0       62.32       61.31      2.19 o 
  -5   3   0      104.57       97.84      4.05 o 
  -4   3   0       17.53       24.69      1.63 o 
  -3   3   0       36.36       40.86      3.27 o 
  -2   3   0     1118.00     1199.18     38.77 o 
  -1   3   0      415.37      397.61     13.04 o 
   0   3   0      249.66      245.20      7.06 o 
   1   3   0      854.64      840.06     27.29 o 
   2   3   0       54.93       53.58      2.29 o 
   3   3   0      122.71      104.77      7.12 o 
   4   3   0      111.89      129.01      4.29 o 
   5   3   0      343.29      335.51     11.89 o 
   6   3   0       24.03       23.55      1.82 o 
   7   3   0        1.17        2.06      1.00 o 
   8   3   0        0.08       -0.02      0.87 o 
  -9   4   0      105.99      109.42      4.47 o 
  -8   4   0      664.96      684.62     20.10 o 
  -7   4   0      564.56      519.14     17.92 o 
  -6   4   0       36.99       39.38      1.79 o 
  -5   4   0      323.39      320.12      8.72 o 
  -4   4   0       11.38       15.55      0.93 o 
  -3   4   0        6.66        7.57      0.75 o 
  -2   4   0      273.43      262.21     15.52 o 
  -1   4   0       39.54       43.85      3.27 o 
   0   4   0      596.29      636.33     25.52 o 
   1   4   0        0.48        1.14      0.71 o 
   2   4   0      185.77      193.18     11.82 o 
   3   4   0        7.61        4.00      0.81 o 
   4   4   0      155.03      150.28      4.91 o 
   5   4   0      229.31      223.29      7.06 o 
   6   4   0       26.54       24.96      2.20 o 
   7   4   0       24.90       21.11      2.19 o 
   8   4   0        1.48        1.30      0.95 o 
  -8   5   0      166.85      192.41      7.38 o 
  -7   5   0        0.90        1.23      0.62 o 
  -6   5   0      919.09      944.58     31.47 o 
  -5   5   0      314.91      329.60      9.03 o 
  -4   5   0      119.05      115.62      3.25 o 
  -3   5   0      417.77      391.26      9.43 o 
  -2   5   0       11.56       11.29      0.74 o 
  -1   5   0      226.92      249.37      7.38 o 
   0   5   0        7.48        2.64      1.38 o 
   1   5   0      219.40      200.28      7.44 o 
   2   5   0       35.94       33.07      1.28 o 
   3   5   0       49.02       43.82      2.23 o 
   4   5   0        0.11        0.43      0.67 o 
   5   5   0        4.81        3.95      1.25 o 
   6   5   0       11.14        9.32      1.50 o 
   7   5   0        0.46       -0.09      0.89 o 
   8   5   0        6.74        3.84      1.71 o 
  -8   6   0        5.68        8.68      1.03 o 
  -7   6   0       55.73       60.55      2.36 o 
  -6   6   0      572.30      609.88     18.03 o 
  -5   6   0      210.20      220.11      7.11 o 
  -4   6   0      572.98      589.19     14.01 o 
  -3   6   0        5.24        5.12      0.92 o 
  -2   6   0       93.10       83.06      2.59 o 
  -1   6   0       96.61       87.80      2.42 o 
   0   6   0        0.11       -0.37      0.38 o 
   1   6   0      105.07       89.94      3.18 o 
   2   6   0       41.27       41.30      1.73 o 
   3   6   0       78.18       85.47      3.29 o 
   4   6   0       78.56       87.78      3.38 o 
   5   6   0        1.01        0.94      0.74 o 
   6   6   0        0.03       -0.11      1.00 o 
   7   6   0       23.84       27.71      2.21 o 
  -7   7   0       21.83       23.39      1.49 o 
  -6   7   0       16.29       15.97      1.24 o 
  -5   7   0       72.29       75.53      2.78 o 
  -4   7   0       11.13       12.89      1.03 o 
  -3   7   0      798.29      829.88     23.81 o 
  -2   7   0      173.12      181.24      5.09 o 
  -1   7   0       16.45       17.67      1.05 o 
   0   7   0        9.25       11.37      0.88 o 
   1   7   0        0.07       -0.43      0.65 o 
   2   7   0        2.19        3.47      0.87 o 
   3   7   0       17.48       17.11      1.36 o 
   4   7   0       33.02       37.07      1.95 o 
   5   7   0       25.37       25.42      1.60 o 
   6   7   0        0.98        0.44      0.95 o 
  -7   8   0      156.98      164.85     11.39 o 
  -6   8   0       33.82       32.80      1.70 o 
  -5   8   0       14.36       18.00      1.91 o 
  -4   8   0      438.34      441.68     11.66 o 
  -3   8   0       48.35       47.81      2.17 o 
  -2   8   0      251.31      251.24     11.44 o 
  -1   8   0       28.60       27.48      1.38 o 
   0   8   0        0.01        1.11      0.59 o 
   1   8   0       15.17       15.09      1.22 o 
   2   8   0       23.47       26.09      2.33 o 
   3   8   0      212.84      246.04      8.77 o 
   4   8   0      108.80      111.13      4.38 o 
   5   8   0        0.63        1.44      0.88 o 
  -5   9   0       10.32       10.05      1.27 o 
  -4   9   0        0.08        0.29      0.67 o 
  -3   9   0       31.93       34.39      1.63 o 
  -2   9   0        0.31       -0.59      0.75 o 
  -1   9   0      143.32      150.02      4.93 o 
   0   9   0        6.04        7.94      1.06 o 
   1   9   0       19.87       22.29      1.64 o 
   2   9   0        3.30        3.84      0.74 o 
   3   9   0       90.19       96.90      4.37 o 
   4   9   0        3.14        2.70      1.28 o 
  -4  10   0       14.53       20.07      2.99 o 
  -3  10   0       19.65       18.47      1.41 o 
  -2  10   0       45.27       40.27      2.15 o 
  -1  10   0        1.15        1.47      0.99 o 
   0  10   0        3.35        4.24      1.18 o 
   1  10   0       34.47       33.40      2.50 o 
   2  10   0       17.64       16.75      1.50 o 
  -2 -10   1       54.41       59.18      3.22 o 
  -1 -10   1      205.10      209.81      7.45 o 
   0 -10   1        1.90        1.77      0.86 o 
   1 -10   1        5.47        6.07      1.03 o 
   2 -10   1       26.75       26.25      2.00 o 
   3 -10   1       65.52       71.44      3.11 o 
   4 -10   1        2.14        1.35      0.86 o 
  -4  -9   1       49.29       48.09      2.33 o 
  -3  -9   1       18.96       19.95      1.51 o 
  -2  -9   1        3.75        3.99      1.11 o 
  -1  -9   1        2.53        1.99      0.83 o 
   0  -9   1      369.04      383.41     11.37 o 
   1  -9   1       97.76      104.08      3.68 o 
   2  -9   1       17.46       16.52      1.53 o 
   3  -9   1       29.22       30.22      1.52 o 
   4  -9   1       10.28       10.64      1.29 o 
   5  -9   1       79.41       89.32      3.21 o 
  -5  -8   1       69.37       66.05      2.54 o 
  -4  -8   1        5.93        6.09      0.88 o 
  -3  -8   1       65.39       62.40      2.96 o 
  -2  -8   1       20.92       20.42      1.50 o 
  -1  -8   1       72.93       69.20      3.90 o 
   0  -8   1      111.15      114.88      3.93 o 
   1  -8   1       29.16       32.52      1.71 o 
   2  -8   1      587.53      598.67     17.35 o 
   3  -8   1      391.41      407.94     17.52 o 
   4  -8   1      209.26      203.06      9.91 o 
   5  -8   1       28.52       26.79      1.68 o 
   6  -8   1        8.25        8.48      0.90 o 
   7  -8   1       25.21       22.78      3.56 o 
  -6  -7   1       27.75       25.93      2.29 o 
  -5  -7   1       46.56       48.51      2.19 o 
  -4  -7   1       98.51      101.42      3.68 o 
  -3  -7   1       35.86       39.85      1.97 o 
  -2  -7   1        7.98        6.09      1.00 o 
  -1  -7   1       92.84       84.24      3.04 o 
   0  -7   1      338.55      354.80      9.36 o 
   1  -7   1        1.97        2.53      0.49 o 
   2  -7   1      673.59      682.18     17.52 o 
   3  -7   1     1177.59     1222.03     34.67 o 
   4  -7   1     2953.13     2873.14     71.96 o 
   5  -7   1       39.72       42.42      2.39 o 
   6  -7   1        0.57        0.34      0.64 o 
   7  -7   1       52.00       53.69      2.36 o 
  -7  -6   1       13.79       17.10      1.86 o 
  -6  -6   1       10.32       10.71      1.27 o 
  -5  -6   1        5.06        6.92      0.95 o 
  -4  -6   1        2.66        3.44      0.79 o 
  -3  -6   1       11.21       11.81      1.13 o 
  -2  -6   1      140.93      122.63      4.11 o 
  -1  -6   1      511.34      509.34     14.70 o 
   0  -6   1       84.19       99.17      3.33 o 
   1  -6   1      373.16      328.68      8.82 o 
   2  -6   1       95.26       86.13      2.95 o 
   3  -6   1      136.98      120.19      4.18 o 
   4  -6   1      147.47      150.37      4.59 o 
   5  -6   1      584.93      620.81     18.31 o 
   6  -6   1      271.85      290.02      8.18 o 
   7  -6   1      189.16      194.66      5.67 o 
   8  -6   1       36.31       40.64      2.35 o 
  -8  -5   1      137.71      135.48      6.34 o 
  -7  -5   1       24.21       24.25      2.39 o 
  -6  -5   1       14.62       15.53      1.55 o 
  -5  -5   1       86.27       86.96      3.73 o 
  -4  -5   1        2.46        2.83      0.72 o 
  -3  -5   1       88.72       80.42      2.97 o 
  -2  -5   1      115.31       99.14      3.38 o 
  -1  -5   1       65.21       59.15      2.55 o 
   0  -5   1      462.15      385.31     17.08 o 
   1  -5   1       24.79       24.25      1.40 o 
   2  -5   1      292.33      240.42      7.14 o 
   3  -5   1      597.47      553.19     19.75 o 
   4  -5   1      225.76      214.32      6.85 o 
   5  -5   1      317.91      327.67      9.03 o 
   6  -5   1      165.35      162.43      7.83 o 
   7  -5   1      305.28      258.31     15.86 o 
   8  -5   1       88.91       81.62      3.80 o 
  -8  -4   1        3.88        5.87      1.20 o 
  -7  -4   1       39.62       37.08      2.53 o 
  -6  -4   1       44.75       39.03      2.96 o 
  -5  -4   1       37.93       35.73      2.01 o 
  -4  -4   1      226.65      228.76      8.24 o 
  -3  -4   1     1246.33     1099.49     35.89 o 
  -2  -4   1      245.84      236.73     14.24 o 
  -1  -4   1       73.63       65.98      3.27 o 
   0  -4   1     1174.22     1187.89     38.49 o 
   1  -4   1        3.10        4.92      0.66 o 
   2  -4   1      322.94      308.05     18.08 o 
   3  -4   1       42.45       39.62      2.51 o 
   4  -4   1      181.52      202.22      9.66 o 
   5  -4   1       57.11       53.54      2.42 o 
   6  -4   1       18.64       21.95      1.36 o 
   7  -4   1       35.84       40.16      5.27 o 
   8  -4   1       24.13       22.42      1.94 o 
   9  -4   1       21.45       20.62      1.66 o 
  -9  -3   1       22.53       23.63      2.85 o 
  -8  -3   1      245.48      244.04      9.16 o 
  -7  -3   1      326.27      345.87     22.69 o 
  -6  -3   1      461.27      462.96     16.91 o 
  -5  -3   1       47.14       40.20      2.06 o 
  -4  -3   1     2665.19     2254.83     63.20 o 
  -3  -3   1      377.45      398.87     23.35 o 
  -2  -3   1       92.67       81.92      2.69 o 
  -1  -3   1     1417.61     1319.90     40.43 o 
   0  -3   1      286.62      287.77      8.33 o 
   1  -3   1     2235.93     2264.65     78.45 o 
   2  -3   1      187.87      186.29      6.41 o 
   3  -3   1     1605.96     1733.42     68.59 o 
   4  -3   1       24.51       34.25      2.05 o 
   5  -3   1      390.20      398.59     10.61 o 
   6  -3   1      211.18      218.33      6.41 o 
   7  -3   1        1.09        2.17      0.96 o 
   8  -3   1        8.43        6.68      1.15 o 
   9  -3   1       54.78       56.70      2.52 o 
  -9  -2   1       89.01       83.86      6.12 o 
  -8  -2   1      363.79      378.32     13.59 o 
  -7  -2   1        3.71        4.18      1.11 o 
  -6  -2   1      204.18      199.00      6.62 o 
  -5  -2   1        9.84        8.30      0.84 o 
  -3  -2   1        0.49       -0.37      0.37 o 
  -2  -2   1     7139.26     6846.00    189.86 o 
  -1  -2   1      312.80      346.93      9.84 o 
   0  -2   1     2619.13     2574.49     71.60 o 
   1  -2   1     4425.45     4336.40    138.97 o 
   2  -2   1      663.04      696.86     19.63 o 
   3  -2   1       40.79       50.36      1.87 o 
   4  -2   1       22.67       33.17      2.99 o 
   5  -2   1      320.79      343.55     12.06 o 
   6  -2   1       43.50       42.48      2.35 o 
   7  -2   1       16.88       14.61      1.64 o 
   8  -2   1       27.08       24.84      1.89 o 
   9  -2   1       11.75       10.86      1.30 o 
  -9  -1   1       36.33       43.17      3.22 o 
  -8  -1   1       10.10        8.54      1.38 o 
  -7  -1   1       29.97       26.64      2.21 o 
  -6  -1   1        0.01       -0.53      0.68 o 
  -5  -1   1        0.92        1.11      0.92 o 
  -4  -1   1      396.44      423.21     24.63 o 
  -3  -1   1     2951.87     2914.43     90.08 o 
  -2  -1   1    14169.25    13333.35    450.78 o 
  -1  -1   1     2079.56     1948.41     94.26 o 
   1  -1   1      232.77      194.63     11.17 o 
   2  -1   1        3.49        6.85      0.50 o 
   3  -1   1      781.11      761.14     22.13 o 
   4  -1   1      643.02      643.97     26.02 o 
   5  -1   1       21.96       24.14      1.72 o 
   6  -1   1      217.72      211.64      7.90 o 
   7  -1   1       33.54       40.97      2.38 o 
   8  -1   1        0.31        1.87      1.01 o 
   9  -1   1        0.97        0.67      0.73 o 
  -9   0   1       30.21       32.65      2.37 o 
  -8   0   1        9.12       11.19      1.31 o 
  -7   0   1        2.50        3.18      0.78 o 
  -6   0   1       38.17       34.93      1.95 o 
  -5   0   1      269.96      258.35      8.11 o 
  -4   0   1      366.95      406.13     23.63 o 
  -3   0   1        2.23        2.00      0.35 o 
  -2   0   1      723.02      700.45     19.65 o 
   1   0   1     1024.73      644.42     25.47 o 
   2   0   1      169.53      168.36      4.91 o 
   3   0   1        8.14        7.28      0.62 o 
   4   0   1       16.11       14.38      1.99 o 
   5   0   1       12.15       11.60      2.10 o 
   6   0   1      105.31      102.83      4.65 o 
   7   0   1      550.94      529.11     21.99 o 
   8   0   1        6.56        7.89      1.11 o 
   9   0   1       59.57       57.06      2.83 o 
  -9   1   1       20.54       23.65      1.65 o 
  -8   1   1        0.71        1.03      0.74 o 
  -7   1   1       38.44       41.36      2.32 o 
  -6   1   1       69.43       61.72      2.75 o 
  -5   1   1        0.00        1.03      0.69 o 
  -4   1   1     2245.24     2338.27    130.68 o 
  -3   1   1     1520.61     1556.06     50.19 o 
  -2   1   1      561.46      540.95     17.59 o 
  -1   1   1      861.23      812.44     26.14 o 
   0   1   1      733.70      751.59     29.60 o 
   1   1   1     4356.44     4123.76    192.66 o 
   2   1   1      801.56      835.39     23.40 o 
   3   1   1        8.09        5.47      0.69 o 
   4   1   1       17.54       24.34      2.85 o 
   5   1   1       16.97       16.53      3.69 o 
   6   1   1      466.85      472.67     16.68 o 
   7   1   1      292.65      306.38      9.93 o 
   8   1   1       18.19       18.36      1.77 o 
   9   1   1        0.10       -0.21      0.87 o 
  -9   2   1        0.59        1.19      0.72 o 
  -8   2   1        3.85        2.35      0.83 o 
  -7   2   1       95.49       95.75      3.91 o 
  -6   2   1        0.26        0.93      0.64 o 
  -5   2   1       93.65       99.94      2.93 o 
  -4   2   1     1249.41     1251.41     70.47 o 
  -3   2   1        0.11       -0.05      0.33 o 
  -2   2   1      390.15      426.70     17.11 o 
  -1   2   1      154.99      152.99      4.41 o 
   0   2   1     1062.48      944.43     32.28 o 
   1   2   1     1389.88     1347.47     43.36 o 
   2   2   1      389.89      420.00     13.84 o 
   3   2   1     1108.11     1159.60     65.35 o 
   4   2   1        4.92        3.21      1.91 o 
   5   2   1      141.97      136.74      5.56 o 
   6   2   1       51.80       50.87      3.66 o 
   7   2   1       59.39       64.94      3.05 o 
   8   2   1        5.93        8.02      1.21 o 
   9   2   1        0.00        0.28      2.42 o 
  -9   3   1       90.41       88.82      3.37 o 
  -8   3   1       59.50       67.22      2.75 o 
  -7   3   1        0.66        0.62      0.72 o 
  -6   3   1       14.49       16.09      1.20 o 
  -5   3   1       21.78       21.37      1.29 o 
  -4   3   1       17.29       12.58      1.17 o 
  -3   3   1        5.29        1.85      0.71 o 
  -2   3   1      159.90      153.94      5.31 o 
  -1   3   1      126.86      132.20      4.52 o 
   0   3   1      742.00      779.13     25.23 o 
   1   3   1        3.25        1.95      0.41 o 
   2   3   1      108.51      102.20      6.55 o 
   3   3   1      256.47      251.11     10.67 o 
   4   3   1        2.40        3.96      1.25 o 
   5   3   1       75.89       74.97      3.57 o 
   6   3   1        8.26        8.70      1.22 o 
   7   3   1       41.49       44.53      2.37 o 
   8   3   1       35.24       33.64      2.27 o 
  -9   4   1      120.56      122.41      4.91 o 
  -8   4   1      187.58      216.56      7.10 o 
  -7   4   1       30.12       27.75      1.46 o 
  -6   4   1       17.79       19.52      1.42 o 
  -5   4   1      457.46      463.17     13.71 o 
  -4   4   1       56.14       49.91      1.86 o 
  -3   4   1      104.24      124.42      3.50 o 
  -2   4   1      105.23      128.83      7.97 o 
  -1   4   1     1307.28     1422.09     79.71 o 
   0   4   1      264.31      262.49     15.38 o 
   1   4   1      322.95      309.05     18.08 o 
   2   4   1       19.71       20.00      1.61 o 
   3   4   1       95.23       88.22      3.02 o 
   4   4   1       86.89       87.42      4.56 o 
   5   4   1       21.51       21.53      1.86 o 
   6   4   1        1.74        1.98      0.88 o 
   7   4   1       39.03       43.32      3.12 o 
   8   4   1       39.39       42.60      3.27 o 
  -8   5   1       55.56       53.35      3.15 o 
  -7   5   1      143.59      151.63      4.24 o 
  -6   5   1      117.50      123.61      4.61 o 
  -5   5   1      112.21      111.90      3.26 o 
  -4   5   1      263.33      256.87      7.08 o 
  -3   5   1        1.16        1.69      0.45 o 
  -2   5   1       31.52       25.04      1.10 o 
  -1   5   1      759.25      717.70     15.38 o 
   0   5   1      378.09      402.06     10.41 o 
   1   5   1      130.04      112.83      3.27 o 
   2   5   1       13.89        9.48      1.47 o 
   3   5   1      132.68      121.45      6.25 o 
   4   5   1       18.86       16.47      1.22 o 
   5   5   1       14.41       15.28      1.81 o 
   6   5   1       15.80       15.54      2.01 o 
   7   5   1       19.17       18.68      2.01 o 
  -8   6   1        0.66        0.94      0.83 o 
  -7   6   1       33.75       37.44      1.77 o 
  -6   6   1       53.97       55.44      3.62 o 
  -5   6   1      512.18      467.83     12.85 o 
  -4   6   1      901.13      904.60     23.22 o 
  -3   6   1      211.82      227.94      6.20 o 
  -2   6   1      148.73      148.56      4.21 o 
  -1   6   1      209.40      201.64      5.03 o 
   0   6   1       94.25       85.51      2.44 o 
   1   6   1        9.34        9.27      0.79 o 
   2   6   1      144.73      149.29      4.61 o 
   3   6   1      136.05      136.40      4.84 o 
   4   6   1       90.65       87.52      6.50 o 
   5   6   1       38.31       42.67      2.59 o 
   6   6   1        9.75        9.66      1.62 o 
   7   6   1        2.23        1.62      0.85 o 
  -7   7   1        2.92        3.84      0.75 o 
  -6   7   1       24.08       30.65      1.87 o 
  -5   7   1      151.49      135.04      5.06 o 
  -4   7   1       17.46       18.55      1.36 o 
  -3   7   1       20.80       22.69      1.25 o 
  -2   7   1        0.39        0.78      0.49 o 
  -1   7   1        0.00        0.49      0.74 o 
   0   7   1        2.77        3.51      0.66 o 
   1   7   1       75.97       87.17      4.24 o 
   2   7   1        0.73        1.83      0.78 o 
   3   7   1       36.96       40.07      2.08 o 
   4   7   1      718.50      786.68     22.60 o 
   5   7   1       42.22       46.24      2.46 o 
   6   7   1       68.69       69.29      3.72 o 
  -6   8   1        9.47       10.19      1.16 o 
  -5   8   1       43.70       41.94      2.03 o 
  -4   8   1      307.83      321.29      8.66 o 
  -3   8   1        3.58        4.59      0.82 o 
  -2   8   1       30.03       30.81      1.48 o 
  -1   8   1       14.88       15.39      1.03 o 
   0   8   1       49.81       46.84      2.85 o 
   1   8   1       13.08       14.69      1.37 o 
   2   8   1       16.92       20.40      1.67 o 
   3   8   1      348.20      388.56     13.32 o 
   4   8   1       74.57       83.97      3.50 o 
   5   8   1        5.04        3.75      0.95 o 
  -5   9   1        2.67        1.56      0.66 o 
  -4   9   1        1.11        1.61      0.69 o 
  -3   9   1       16.79       18.46      1.18 o 
  -2   9   1       24.87       32.12      2.46 o 
  -1   9   1      132.79      143.36      6.74 o 
   0   9   1        0.50        0.86      0.73 o 
   1   9   1      107.36      116.55      4.55 o 
   2   9   1       65.96       71.93      3.08 o 
   3   9   1       80.00       79.22      3.23 o 
  -3  10   1       19.40       18.93      2.56 o 
  -2  10   1        7.86        7.47      1.26 o 
  -1  10   1       10.02        9.62      1.36 o 
   0  10   1        0.44        1.97      0.81 o 
   1  10   1       26.53       20.75      1.92 o 
  -3 -10   2       10.64        7.85      1.26 o 
  -2 -10   2      264.90      278.79     11.83 o 
  -1 -10   2       14.59       16.45      2.42 o 
   0 -10   2      102.09       99.34      4.05 o 
   1 -10   2        2.37        3.02      0.77 o 
   2 -10   2       24.10       26.82      1.77 o 
   3 -10   2        4.62        4.55      1.35 o 
   4 -10   2       14.29       13.13      1.47 o 
  -4  -9   2       25.66       22.30      1.92 o 
  -3  -9   2        0.33        2.10      0.95 o 
  -2  -9   2      181.10      206.97      9.21 o 
  -1  -9   2       88.58       96.55      4.03 o 
   0  -9   2      615.47      667.04     19.25 o 
   1  -9   2       33.69       35.61      1.85 o 
   2  -9   2       16.54       16.62      1.60 o 
   3  -9   2      243.25      254.32      7.85 o 
   4  -9   2        3.38        3.77      0.94 o 
   5  -9   2        6.24        6.17      0.96 o 
  -5  -8   2       13.18       13.29      1.09 o 
  -4  -8   2        4.05        4.97      0.84 o 
  -3  -8   2       79.62       72.85      4.53 o 
  -2  -8   2       39.66       33.37      2.99 o 
  -1  -8   2       10.45       10.47      0.99 o 
   0  -8   2      247.89      257.43      7.90 o 
   1  -8   2     1167.36     1226.93     34.79 o 
   2  -8   2     1099.76     1084.15     27.56 o 
   3  -8   2      238.37      238.06      7.34 o 
   4  -8   2       12.40       12.18      1.19 o 
   5  -8   2       20.55       22.76      1.96 o 
   6  -8   2        7.33        7.53      0.87 o 
  -6  -7   2        7.45        8.57      1.12 o 
  -5  -7   2       12.68       14.24      1.21 o 
  -4  -7   2       26.33       29.68      1.72 o 
  -3  -7   2        0.05       -0.06      0.59 o 
  -2  -7   2       22.97       22.76      1.38 o 
  -1  -7   2      163.08      178.32      5.60 o 
   0  -7   2       98.18      107.24      3.63 o 
   1  -7   2      104.42      102.15      4.05 o 
   2  -7   2       12.53       12.77      1.10 o 
   3  -7   2      267.48      255.57      7.19 o 
   4  -7   2       68.50       71.94      2.73 o 
   5  -7   2       29.75       27.36      1.65 o 
   6  -7   2       24.11       27.31      1.58 o 
   7  -7   2       10.45        8.66      1.22 o 
  -7  -6   2        0.12        0.01      0.95 o 
  -6  -6   2       20.39       25.49      1.96 o 
  -5  -6   2       23.06       30.86      1.77 o 
  -4  -6   2       65.71       66.76      2.70 o 
  -3  -6   2        6.55        6.10      0.83 o 
  -2  -6   2      292.21      270.22     10.71 o 
  -1  -6   2       94.26      104.77      3.14 o 
   0  -6   2      800.23      765.09     21.73 o 
   1  -6   2       85.20       87.37      3.10 o 
   2  -6   2        1.21        0.32      0.96 o 
   3  -6   2      198.81      213.28      7.59 o 
   4  -6   2       16.80       17.08      1.41 o 
   5  -6   2      221.02      239.77      6.96 o 
   6  -6   2       49.58       49.18      2.19 o 
   7  -6   2       19.64       14.80      1.42 o 
   8  -6   2        0.01        0.15      0.83 o 
  -8  -5   2      123.75      113.13      5.53 o 
  -7  -5   2       26.53       20.60      2.16 o 
  -6  -5   2        1.03        2.14      0.85 o 
  -5  -5   2      118.88      129.88      4.44 o 
  -4  -5   2        0.56        0.36      0.55 o 
  -3  -5   2       19.94       19.84      1.64 o 
  -2  -5   2       16.55       15.86      0.96 o 
  -1  -5   2      229.89      214.61      7.56 o 
   0  -5   2       81.08       77.57      5.41 o 
   1  -5   2       52.28       36.33      3.53 o 
   2  -5   2      285.60      298.76     12.48 o 
   3  -5   2       99.34      100.18      3.86 o 
   4  -5   2      203.97      210.09      7.53 o 
   5  -5   2        1.45        3.08      0.84 o 
   6  -5   2       30.92       26.26      1.61 o 
   7  -5   2       16.36       14.42      1.60 o 
   8  -5   2        4.24        1.90      0.91 o 
  -8  -4   2      275.83      255.99      9.39 o 
  -7  -4   2        4.83        5.96      1.27 o 
  -6  -4   2     1200.84     1211.52     34.78 o 
  -5  -4   2       47.61       48.80      2.29 o 
  -4  -4   2      150.79      135.14      4.04 o 
  -3  -4   2      123.25      112.39      3.68 o 
  -2  -4   2      434.08      405.29     16.71 o 
  -1  -4   2      153.98      148.13      7.90 o 
   0  -4   2      266.53      258.04     18.27 o 
   1  -4   2       28.59       31.07      1.52 o 
   2  -4   2       20.15       28.07      1.81 o 
   3  -4   2       20.49       29.99      2.32 o 
   4  -4   2      188.18      188.95      6.74 o 
   5  -4   2       64.38       68.35      2.87 o 
   6  -4   2       74.06       80.64      3.83 o 
   7  -4   2       26.76       24.29      3.38 o 
   8  -4   2        0.00        0.43      0.89 o 
   9  -4   2        0.10       -0.28      0.91 o 
  -9  -3   2        6.50        3.64      1.18 o 
  -8  -3   2       75.31       75.69      3.75 o 
  -7  -3   2      512.65      522.03     22.67 o 
  -6  -3   2      199.16      206.09      6.82 o 
  -5  -3   2      293.09      279.54      8.69 o 
  -4  -3   2      596.66      552.58     16.01 o 
  -3  -3   2      153.28      158.53      7.33 o 
  -2  -3   2      284.51      286.80      9.82 o 
  -1  -3   2     2386.93     2275.20     76.04 o 
   0  -3   2       18.73       19.09      0.99 o 
   1  -3   2       47.41       42.89      1.93 o 
   2  -3   2      975.50     1017.47     28.60 o 
   3  -3   2     4504.55     4632.13    182.34 o 
   5  -3   2       24.35       25.42      2.07 o 
   6  -3   2       82.44       75.44      3.77 o 
   7  -3   2       33.74       30.67      3.74 o 
   8  -3   2        4.02        5.14      1.09 o 
   9  -3   2        2.20        1.59      0.78 o 
  -9  -2   2       26.44       25.19      2.50 o 
  -8  -2   2      267.96      306.23     14.14 o 
  -7  -2   2       86.17       87.17      5.12 o 
  -6  -2   2        0.26       -0.17      0.58 o 
  -5  -2   2      695.33      658.97     17.09 o 
  -4  -2   2       44.60       42.27      2.67 o 
  -3  -2   2      249.58      258.69     13.51 o 
  -2  -2   2     1073.56     1101.19     30.79 o 
  -1  -2   2    10038.95     9626.50    266.55 o 
   0  -2   2     1282.74     1366.86     44.05 o 
   1  -2   2        8.53       10.39      0.64 o 
   2  -2   2      244.87      268.92      7.78 o 
   3  -2   2     1392.34     1399.51     45.31 o 
   4  -2   2      261.52      269.18     15.94 o 
   5  -2   2      218.16      205.50      6.61 o 
   6  -2   2        5.17        5.80      1.42 o 
   7  -2   2       41.30       42.52      2.61 o 
   8  -2   2        0.01        0.29      0.99 o 
   9  -2   2       53.69       59.04      3.00 o 
  -9  -1   2       28.44       36.40      3.11 o 
  -8  -1   2        1.43        3.05      1.03 o 
  -7  -1   2       20.34       17.76      3.04 o 
  -6  -1   2       84.54       87.00      2.77 o 
  -5  -1   2       36.31       31.32      1.39 o 
  -4  -1   2        0.31       -0.85      0.85 o 
  -3  -1   2     1916.00     1985.89     63.99 o 
  -2  -1   2      197.10      213.91      6.17 o 
  -1  -1   2     5785.12     5578.52    229.88 o 
   0  -1   2      829.47      823.41     32.41 o 
   1  -1   2      890.33      908.91     28.42 o 
   2  -1   2      583.52      565.75     15.98 o 
   3  -1   2      469.55      473.85     15.67 o 
   4  -1   2       80.60       76.86      5.41 o 
   5  -1   2       89.68       79.80      3.09 o 
   6  -1   2       68.08       74.66      3.04 o 
   7  -1   2      132.98      128.55      4.94 o 
   8  -1   2        1.14        1.81      1.03 o 
   9  -1   2       10.74        8.87      1.18 o 
  -9   0   2        9.50        9.00      1.37 o 
  -8   0   2       12.35       11.83      1.43 o 
  -7   0   2        0.03        0.62      0.68 o 
  -6   0   2       29.20       33.56      1.70 o 
  -5   0   2       12.34       10.27      0.94 o 
  -4   0   2      195.76      227.76     13.81 o 
  -3   0   2      181.84      184.31      7.75 o 
  -2   0   2      508.81      512.02     14.38 o 
  -1   0   2     4817.86     4499.71    200.21 o 
   0   0   2       12.62       13.09      1.64 o 
   1   0   2        4.06        5.73      0.36 o 
   2   0   2       31.69       28.72      1.08 o 
   3   0   2      116.37      116.52      4.85 o 
   4   0   2       28.47       28.63      2.01 o 
   5   0   2       19.64       19.55      1.29 o 
   6   0   2       13.03       12.15      2.37 o 
   7   0   2      467.32      434.72     26.62 o 
   8   0   2      314.60      327.13     12.58 o 
   9   0   2        0.22        1.59      1.09 o 
  -9   1   2       55.25       56.27      2.68 o 
  -8   1   2        3.49        3.46      0.83 o 
  -7   1   2        1.00        1.30      0.67 o 
  -6   1   2       98.46      103.25      3.47 o 
  -5   1   2        2.67        3.81      0.63 o 
  -4   1   2      125.66      152.03      9.40 o 
  -3   1   2      235.16      245.87      8.27 o 
  -2   1   2     1505.74     1398.89     39.00 o 
  -1   1   2      966.44      929.67     29.86 o 
   0   1   2       16.83        6.55      0.57 o 
   1   1   2       57.38       43.84      1.40 o 
   2   1   2       16.00       15.68      1.01 o 
   3   1   2      302.59      369.68     21.50 o 
   4   1   2       85.33       79.65      4.05 o 
   5   1   2        5.02        6.56      1.58 o 
   6   1   2      175.82      171.43     14.32 o 
   7   1   2      309.09      342.14     12.59 o 
   8   1   2       49.66       49.86      2.49 o 
   9   1   2       15.43       15.94      3.13 o 
  -9   2   2       29.67       33.13      1.81 o 
  -8   2   2       44.64       41.96      2.12 o 
  -7   2   2       64.58       59.13      2.99 o 
  -6   2   2       18.66       20.50      1.11 o 
  -5   2   2      174.93      185.55      5.30 o 
  -4   2   2      190.95      187.65     12.17 o 
  -3   2   2      856.85      880.11     65.27 o 
  -2   2   2      240.13      214.47      8.76 o 
  -1   2   2        0.00        1.21      0.25 o 
   0   2   2      810.99      818.89     26.38 o 
   1   2   2      391.46      408.01     13.32 o 
   2   2   2      139.52      132.06      4.63 o 
   3   2   2     1398.22     1466.79     82.42 o 
   4   2   2      394.48      352.82     10.61 o 
   5   2   2      134.34       72.17      8.83 o 
   6   2   2       43.11       46.79      2.84 o 
   7   2   2       88.20       87.50      3.73 o 
   8   2   2       15.17       15.48      1.68 o 
  -9   3   2       69.41       63.77      2.67 o 
  -8   3   2       72.25       77.27      3.29 o 
  -7   3   2        1.06        1.20      0.63 o 
  -6   3   2       89.59       88.84      3.00 o 
  -5   3   2       36.22       38.04      1.60 o 
  -4   3   2       29.26       29.80      1.25 o 
  -3   3   2      147.05      153.17      9.40 o 
  -2   3   2      233.82      231.70     11.01 o 
  -1   3   2      333.15      335.23     10.99 o 
   0   3   2       20.59       26.21      1.15 o 
   1   3   2      351.64      315.24     12.83 o 
   2   3   2        1.52        3.56      1.00 o 
   3   3   2        5.54        2.85      1.15 o 
   4   3   2      112.18      110.04      5.28 o 
   5   3   2       16.90       13.92      1.66 o 
   6   3   2      211.27      231.39      8.75 o 
   7   3   2       92.15       94.18      3.74 o 
   8   3   2       74.01       72.06      3.59 o 
  -9   4   2       43.31       40.97      2.06 o 
  -8   4   2      167.30      178.97      6.04 o 
  -7   4   2        0.94        1.17      0.59 o 
  -6   4   2      342.96      356.92      9.73 o 
  -5   4   2        5.80        5.60      0.75 o 
  -4   4   2      155.07      136.69      3.34 o 
  -3   4   2      164.75      154.42      3.63 o 
  -2   4   2      131.75      144.14      4.41 o 
  -1   4   2       27.50       22.49      1.99 o 
   0   4   2     1587.39     1679.46     93.95 o 
   1   4   2      645.70      640.26     18.28 o 
   2   4   2       98.03       84.38      2.36 o 
   3   4   2       18.80       17.57      1.15 o 
   4   4   2       76.51       83.80      4.33 o 
   5   4   2       15.02       14.01      2.30 o 
   6   4   2        0.04       -0.21      0.81 o 
   7   4   2       66.16       70.16      3.29 o 
   8   4   2       35.77       34.82      2.73 o 
  -8   5   2       21.79       23.71      1.59 o 
  -7   5   2      168.98      180.97      4.89 o 
  -6   5   2        4.75        5.56      0.79 o 
  -5   5   2      799.16      814.48     21.20 o 
  -4   5   2      390.29      401.67      9.65 o 
  -3   5   2       62.42       62.73      2.07 o 
  -2   5   2        3.61        6.84      0.62 o 
  -1   5   2      631.33      628.04     14.62 o 
   0   5   2      480.52      454.43     13.13 o 
   1   5   2       36.22       37.48      1.65 o 
   2   5   2      754.10      728.54     18.59 o 
   3   5   2       28.49       25.74      1.87 o 
   4   5   2       78.59       70.44      3.40 o 
   5   5   2        2.49        3.38      0.87 o 
   6   5   2       64.80       63.11      4.81 o 
   7   5   2       11.93       13.70      1.64 o 
  -8   6   2      207.11      206.57      7.49 o 
  -7   6   2        2.50        1.82      0.94 o 
  -6   6   2       52.31       50.26      4.09 o 
  -5   6   2      964.08      898.65     23.13 o 
  -4   6   2      214.71      215.98      6.76 o 
  -3   6   2      178.82      175.11      4.93 o 
  -2   6   2        2.99        3.97      0.64 o 
  -1   6   2        1.29        0.55      0.41 o 
   0   6   2        1.82        1.93      0.53 o 
   1   6   2        9.24       10.76      1.29 o 
   2   6   2      422.95      442.71     15.01 o 
   3   6   2       33.50       30.84      1.94 o 
   4   6   2      124.37      110.61     11.34 o 
   5   6   2        0.95        0.03      0.92 o 
   6   6   2       38.29       37.29      3.53 o 
  -7   7   2       10.13       10.10      1.05 o 
  -6   7   2        3.84        5.10      0.92 o 
  -5   7   2        2.45        2.03      0.69 o 
  -4   7   2       46.26       48.62      2.19 o 
  -3   7   2       10.41       10.57      0.91 o 
  -2   7   2       63.31       69.10      2.36 o 
  -1   7   2        6.70        4.99      0.84 o 
   0   7   2       72.64       81.49      3.00 o 
   1   7   2        5.25        4.65      0.80 o 
   2   7   2       31.41       30.88      1.89 o 
   3   7   2       13.53       13.14      1.47 o 
   4   7   2      111.89      127.92      5.18 o 
   5   7   2       35.83       36.55      2.13 o 
  -6   8   2        0.00       -0.01      0.64 o 
  -5   8   2        0.93        0.98      0.68 o 
  -4   8   2       43.80       47.88      2.13 o 
  -3   8   2       22.21       20.69      1.38 o 
  -2   8   2      141.00      146.71      5.51 o 
  -1   8   2        3.14        2.60      0.70 o 
   0   8   2        0.40        0.09      0.71 o 
   1   8   2       17.88       21.01      1.64 o 
   2   8   2        9.36       10.06      1.19 o 
   3   8   2       96.45      114.10      7.57 o 
   4   8   2       51.43       51.57      2.97 o 
  -5   9   2       10.18       11.97      1.35 o 
  -4   9   2        0.52        0.41      0.62 o 
  -3   9   2        0.20        1.23      0.69 o 
  -2   9   2       14.57       13.94      1.66 o 
  -1   9   2      163.29      155.88      7.15 o 
   0   9   2      109.53      110.86      4.38 o 
   1   9   2       57.64       64.84      2.85 o 
   2   9   2       15.39       14.49      1.20 o 
   3   9   2        1.87        2.01      0.78 o 
  -2  10   2        7.37        6.84      1.09 o 
  -1  10   2       27.31       20.59      1.76 o 
   0  10   2        0.19        1.31      0.92 o 
  -3 -10   3      135.26      133.85      6.04 o 
  -2 -10   3      128.07      141.33      6.44 o 
  -1 -10   3       72.47       80.46      4.17 o 
   0 -10   3       34.22       33.55      1.73 o 
   1 -10   3       10.84       13.43      1.31 o 
   2 -10   3       82.51       88.70      4.56 o 
   3 -10   3      239.63      242.26     15.80 o 
   4 -10   3        0.11        0.67      0.92 o 
  -4  -9   3       42.97       44.84      2.77 o 
  -3  -9   3       17.78       16.66      1.71 o 
  -2  -9   3        3.68        4.05      1.05 o 
  -1  -9   3      331.64      334.54     10.00 o 
   0  -9   3       69.79       70.22      2.79 o 
   1  -9   3       93.13       91.26      3.36 o 
   2  -9   3      473.40      496.15     12.99 o 
   3  -9   3      248.56      280.21      9.97 o 
   4  -9   3        5.10        5.65      0.97 o 
   5  -9   3        2.97        4.05      0.90 o 
  -6  -8   3        1.63        0.85      1.85 o 
  -5  -8   3       12.08       11.45      1.43 o 
  -4  -8   3        0.60       -0.14      0.78 o 
  -3  -8   3        0.61        0.23      0.76 o 
  -2  -8   3       84.99       65.84      4.56 o 
  -1  -8   3       27.48       34.89      2.11 o 
   0  -8   3      101.44      102.77      3.65 o 
   1  -8   3      149.81      156.63      5.14 o 
   2  -8   3       85.68       80.09      4.60 o 
   3  -8   3       52.52       48.86      3.22 o 
   4  -8   3       11.03       13.87      1.36 o 
   5  -8   3        8.14        9.11      1.02 o 
   6  -8   3       14.33       13.94      1.09 o 
  -7  -7   3        8.91        7.83      1.99 o 
  -6  -7   3        4.57        5.04      0.92 o 
  -5  -7   3       59.16       64.94      2.65 o 
  -4  -7   3        2.30        2.93      0.77 o 
  -3  -7   3        0.88        0.96      0.72 o 
  -2  -7   3      305.86      295.09      9.00 o 
  -1  -7   3        0.94        0.48      0.59 o 
   0  -7   3        3.42        3.81      0.72 o 
   1  -7   3       33.11       33.05      2.35 o 
   2  -7   3      119.54      132.77      4.41 o 
   3  -7   3       34.24       31.05      2.22 o 
   4  -7   3        8.96        9.67      1.20 o 
   5  -7   3        1.26        1.96      0.79 o 
   6  -7   3       17.80       15.34      1.23 o 
   7  -7   3        0.43       -0.15      1.54 o 
  -7  -6   3       12.31       14.23      1.35 o 
  -6  -6   3        7.51        6.81      1.12 o 
  -5  -6   3      139.79      140.51      5.39 o 
  -4  -6   3       66.93       68.25      2.73 o 
  -3  -6   3        0.50        0.70      0.53 o 
  -2  -6   3        3.50        3.39      0.72 o 
  -1  -6   3       14.95       12.96      0.90 o 
   0  -6   3       86.04       78.34      2.78 o 
   1  -6   3        2.48        2.94      0.66 o 
   2  -6   3      112.34      111.55      4.30 o 
   3  -6   3        0.35       -0.40      0.66 o 
   4  -6   3        5.39        5.30      0.94 o 
   5  -6   3       17.68       18.30      1.54 o 
   6  -6   3       38.82       31.40      2.04 o 
   7  -6   3       75.13       60.86      2.77 o 
   8  -6   3        0.06        0.01      0.75 o 
  -8  -5   3       60.99       54.97      3.32 o 
  -7  -5   3        0.64        0.90      0.85 o 
  -6  -5   3       66.72       59.45      5.18 o 
  -5  -5   3       83.53       88.06      3.89 o 
  -4  -5   3       77.67       80.88      3.00 o 
  -3  -5   3      102.33       97.62      3.08 o 
  -2  -5   3       58.43       53.84      2.10 o 
  -1  -5   3       46.68       48.52      2.16 o 
   0  -5   3      681.25      585.59     26.05 o 
   1  -5   3      424.60      442.57     14.79 o 
   2  -5   3       65.14       65.89      2.85 o 
   3  -5   3       11.25       13.03      1.26 o 
   4  -5   3      368.36      386.98     13.23 o 
   5  -5   3       45.57       54.53      2.62 o 
   6  -5   3       98.39       93.67      3.80 o 
   7  -5   3       32.75       25.74      1.93 o 
   8  -5   3       47.99       58.08      2.98 o 
  -8  -4   3       63.13       60.67      3.20 o 
  -7  -4   3      190.27      189.97      6.44 o 
  -6  -4   3       46.54       40.09      2.23 o 
  -5  -4   3       88.45       87.01      3.42 o 
  -4  -4   3       29.79       25.49      1.71 o 
  -3  -4   3       84.86       74.94      2.77 o 
  -2  -4   3      140.57      142.78      9.11 o 
  -1  -4   3        7.52        8.16      0.95 o 
   0  -4   3      502.02      517.69     30.01 o 
   1  -4   3      471.09      508.28     27.61 o 
   2  -4   3      169.54      183.64     11.25 o 
   3  -4   3        0.30        5.99      1.21 o 
   4  -4   3      141.17      145.49      5.44 o 
   5  -4   3       86.57       85.05      6.39 o 
   6  -4   3        6.70        4.79      1.22 o 
   7  -4   3        2.70        1.13      1.09 o 
   8  -4   3      110.02      109.58      4.20 o 
  -9  -3   3       37.11       37.32      2.91 o 
  -8  -3   3        2.72        5.90      1.25 o 
  -7  -3   3       21.42       17.17      1.54 o 
  -6  -3   3        7.66        9.66      1.17 o 
  -5  -3   3      249.80      261.38      8.22 o 
  -4  -3   3      571.30      534.65     15.57 o 
  -3  -3   3       71.70       75.44      5.41 o 
  -2  -3   3      113.02      109.22      4.03 o 
  -1  -3   3       11.48       13.35      1.18 o 
   0  -3   3        1.37        3.34      0.37 o 
   1  -3   3        0.29        1.97      1.24 o 
   2  -3   3      186.10      209.49      9.47 o 
   3  -3   3       56.47       59.22      4.27 o 
   5  -3   3       38.28       43.48      2.67 o 
   6  -3   3        1.84        2.17      1.05 o 
   7  -3   3        6.16        5.25      1.42 o 
   8  -3   3        2.09        1.41      0.96 o 
   9  -3   3       12.01        9.60      1.36 o 
  -9  -2   3       16.54       18.09      2.21 o 
  -8  -2   3       25.59       27.69      2.80 o 
  -7  -2   3       21.06       22.80      2.27 o 
  -6  -2   3      193.53      192.71      5.69 o 
  -5  -2   3      427.02      400.31      9.75 o 
  -4  -2   3        8.45       11.93      1.07 o 
  -3  -2   3     1072.79     1163.01     65.49 o 
  -2  -2   3      245.35      273.23      9.12 o 
  -1  -2   3    15278.74    12845.24    643.72 o 
   0  -2   3      567.50      557.60     18.08 o 
   1  -2   3      892.62      909.26     25.47 o 
   2  -2   3      514.73      568.76     18.63 o 
   3  -2   3       77.76       65.63      4.56 o 
   5  -2   3        9.46       13.16      1.59 o 
   6  -2   3       24.62       26.61      2.21 o 
   7  -2   3      139.22      126.57      7.58 o 
   8  -2   3        2.10        1.90      1.08 o 
   9  -2   3       17.56       22.92      1.75 o 
  -9  -1   3       23.88       22.76      1.90 o 
  -8  -1   3       25.44       26.10      2.18 o 
  -7  -1   3       35.65       34.25      2.98 o 
  -6  -1   3       13.80       15.81      1.37 o 
  -5  -1   3      854.34      788.46     18.58 o 
  -4  -1   3     1118.71     1071.61     60.51 o 
  -3  -1   3        7.73        9.11      0.91 o 
  -2  -1   3     1254.96     1294.10     41.69 o 
  -1  -1   3     6714.81     6371.86    179.56 o 
   0  -1   3      481.95      450.97     12.62 o 
   1  -1   3      278.79      274.07      7.79 o 
   2  -1   3      111.21      110.43      4.78 o 
   3  -1   3        0.75        1.00      0.71 o 
   4  -1   3      136.34      117.24      4.46 o 
   5  -1   3      547.93      494.34     16.97 o 
   6  -1   3      933.71      931.04     26.83 o 
   7  -1   3       16.53       16.18      1.81 o 
   8  -1   3      202.42      233.50     11.28 o 
   9  -1   3       42.88       44.18      3.74 o 
  -9   0   3       29.65       30.66      2.24 o 
  -8   0   3        2.49        3.44      0.95 o 
  -7   0   3       79.57       87.27      4.50 o 
  -6   0   3      124.99      136.54      4.96 o 
  -5   0   3      491.33      473.56     12.59 o 
  -4   0   3        6.06        3.84      1.14 o 
  -3   0   3      228.84      209.46      7.10 o 
  -2   0   3       35.09       27.95      1.15 o 
  -1   0   3       67.60       70.05      5.05 o 
   0   0   3     1178.79     1153.22     73.74 o 
   1   0   3      594.18      587.24     16.44 o 
   2   0   3      940.78      981.91     31.78 o 
   3   0   3       19.01       23.06      2.14 o 
   4   0   3       27.40       27.18      1.42 o 
   5   0   3      126.42      117.63      4.00 o 
   6   0   3       23.27       24.89      1.89 o 
   7   0   3       11.03       11.03      1.28 o 
   8   0   3       11.72       14.01      1.99 o 
   9   0   3       12.53       10.91      2.92 o 
  -9   1   3        0.15        1.55      0.82 o 
  -8   1   3       17.69       16.07      1.63 o 
  -7   1   3       21.75       23.41      1.63 o 
  -6   1   3      121.74      119.77      3.91 o 
  -5   1   3      203.57      216.24      5.51 o 
  -4   1   3        0.28        1.00      0.71 o 
  -3   1   3        4.74        3.83      0.45 o 
  -2   1   3       70.70       68.33      2.38 o 
  -1   1   3      950.35     1095.10     70.04 o 
   0   1   3        2.80        3.89      0.43 o 
   1   1   3       12.77       16.52      0.74 o 
   2   1   3     1783.94     1947.97     62.73 o 
   3   1   3      189.88      233.17     13.95 o 
   4   1   3       39.64       35.21      1.48 o 
   5   1   3        0.04       -0.04      0.72 o 
   6   1   3       49.61       50.82      4.09 o 
   7   1   3        9.61       10.54      1.41 o 
   8   1   3        0.53       -0.14      0.80 o 
  -9   2   3       48.15       49.20      2.44 o 
  -8   2   3      127.29      131.18      4.36 o 
  -7   2   3        1.24        3.43      0.82 o 
  -6   2   3       46.31       41.97      1.69 o 
  -5   2   3       31.42       27.29      1.24 o 
  -4   2   3      104.05      107.68      3.21 o 
  -3   2   3      537.79      614.82     34.74 o 
  -2   2   3        4.23        4.41      0.38 o 
  -1   2   3      101.64       95.26      6.05 o 
   0   2   3        9.11        9.42      0.60 o 
   1   2   3      166.15      166.70      7.08 o 
   2   2   3      110.13      130.53      8.11 o 
   3   2   3     1151.57     1133.89     28.61 o 
   4   2   3       63.93       70.60      4.99 o 
   5   2   3      283.84      271.58      9.56 o 
   6   2   3        3.17        4.03      1.08 o 
   7   2   3        1.50        2.54      1.58 o 
   8   2   3        0.03        0.23      0.76 o 
  -9   3   3        1.82        2.76      0.94 o 
  -8   3   3        0.00        0.12      0.78 o 
  -7   3   3      103.69      103.22      3.93 o 
  -6   3   3        1.55        1.40      0.58 o 
  -5   3   3      154.78      151.96      4.49 o 
  -4   3   3      353.27      387.71     10.18 o 
  -3   3   3        0.13        0.54      0.37 o 
  -2   3   3     3865.74     4128.66    162.31 o 
  -1   3   3      920.89     1010.70     39.97 o 
   0   3   3     1087.28     1200.59     47.41 o 
   1   3   3      139.42      145.34      8.83 o 
   2   3   3       23.31       20.89      1.07 o 
   3   3   3       51.02       53.75      2.10 o 
   4   3   3        8.37        8.28      1.76 o 
   5   3   3       75.46       75.58      4.53 o 
   6   3   3       12.62       11.54      1.40 o 
   7   3   3        0.54        2.22      0.90 o 
   8   3   3        6.18        6.69      0.98 o 
  -9   4   3        7.01        7.59      1.39 o 
  -8   4   3       42.11       41.10      2.21 o 
  -7   4   3       21.12       21.65      1.28 o 
  -6   4   3       19.71       20.40      1.35 o 
  -5   4   3      120.51      118.53      3.69 o 
  -4   4   3       34.82       37.05      1.53 o 
  -3   4   3      121.45      113.62      3.55 o 
  -2   4   3       12.04       10.31      0.64 o 
  -1   4   3      305.81      304.75      7.98 o 
   0   4   3      113.94      108.07      3.14 o 
   1   4   3       37.09       40.83      1.50 o 
   2   4   3       17.82       18.44      1.03 o 
   3   4   3       15.79       15.17      1.14 o 
   4   4   3       94.94       96.80      4.93 o 
   5   4   3        2.95        2.90      1.00 o 
   6   4   3        4.45        4.65      1.16 o 
   7   4   3        5.13        5.21      1.66 o 
  -8   5   3        5.21        4.51      0.79 o 
  -7   5   3       34.70       36.75      1.76 o 
  -6   5   3       82.44       83.17      2.95 o 
  -5   5   3      316.80      302.18     10.85 o 
  -4   5   3      130.33      134.30      3.62 o 
  -3   5   3       46.77       53.45      1.71 o 
  -2   5   3        1.13        1.89      0.47 o 
  -1   5   3       26.89       23.93      1.05 o 
   0   5   3        1.60        1.24      0.52 o 
   1   5   3      102.01      115.57      3.88 o 
   2   5   3      100.37       99.14      3.05 o 
   3   5   3       64.15       59.85      2.40 o 
   4   5   3       22.25       19.87      1.50 o 
   5   5   3        3.11        3.94      0.96 o 
   6   5   3       96.94       93.72      7.35 o 
   7   5   3       72.18       69.01      3.72 o 
  -8   6   3       59.45       62.40      3.89 o 
  -7   6   3       21.03       20.27      1.43 o 
  -6   6   3        6.87        6.54      0.94 o 
  -5   6   3      593.21      508.52     15.08 o 
  -4   6   3      186.66      178.80      5.08 o 
  -3   6   3       18.08       21.30      1.21 o 
  -2   6   3       46.99       50.09      1.87 o 
  -1   6   3        3.67        5.13      0.63 o 
   0   6   3       65.57       64.39      2.79 o 
   1   6   3        0.11        0.87      0.70 o 
   2   6   3      427.11      425.80     14.41 o 
   3   6   3      498.86      488.50     16.79 o 
   4   6   3       22.96       24.78      2.35 o 
   5   6   3        0.76        0.35      1.01 o 
   6   6   3       42.40       38.75      2.16 o 
  -7   7   3       12.42       12.01      0.97 o 
  -6   7   3       20.26       26.31      1.74 o 
  -5   7   3       10.41       10.80      1.21 o 
  -4   7   3       31.21       27.16      1.85 o 
  -3   7   3      115.13      106.16      3.38 o 
  -2   7   3        0.94        1.53      0.54 o 
  -1   7   3       26.88       24.34      1.52 o 
   0   7   3       12.75       13.70      1.09 o 
   1   7   3       33.05       28.90      2.31 o 
   2   7   3      320.40      341.43     11.97 o 
   3   7   3        3.83        3.27      0.98 o 
   4   7   3       36.92       43.16      6.26 o 
   5   7   3        0.45       -0.00      0.87 o 
  -6   8   3        8.31        7.07      0.87 o 
  -5   8   3        0.03        0.80      0.65 o 
  -4   8   3        5.87        6.34      0.96 o 
  -3   8   3        2.03        4.48      0.78 o 
  -2   8   3       33.42       32.07      1.64 o 
  -1   8   3       93.70       86.75      3.61 o 
   0   8   3      135.03      121.95      4.68 o 
   1   8   3        6.31        7.24      1.09 o 
   2   8   3       10.60       15.58      1.39 o 
   3   8   3       13.59       17.65      1.71 o 
   4   8   3       11.13       10.66      1.26 o 
  -4   9   3       18.07       15.88      1.27 o 
  -3   9   3        0.01       -0.43      0.91 o 
  -2   9   3       24.50       23.35      2.01 o 
  -1   9   3        0.02        0.78      0.92 o 
   0   9   3        3.15        1.32      0.77 o 
   1   9   3       89.75       85.97      3.45 o 
   2   9   3        0.43        1.71      1.21 o 
  -3 -10   4       99.73       94.92      4.53 o 
  -2 -10   4        0.29        0.36      0.85 o 
  -1 -10   4       29.53       27.75      1.80 o 
   0 -10   4       56.81       58.19      2.41 o 
   1 -10   4        4.48        3.31      1.05 o 
   2 -10   4       15.43       13.29      1.60 o 
   3 -10   4       55.11       57.93      2.70 o 
   4 -10   4        4.33        3.96      1.28 o 
  -4  -9   4       11.39       11.10      1.24 o 
  -3  -9   4       42.05       48.04      2.97 o 
  -2  -9   4      100.57      100.86      5.08 o 
  -1  -9   4      176.97      197.15      7.15 o 
   0  -9   4        9.59       11.15      1.05 o 
   1  -9   4        0.88        0.31      0.72 o 
   2  -9   4      153.23      157.51      5.25 o 
   3  -9   4      328.94      357.15     12.46 o 
   4  -9   4        0.95        1.01      0.81 o 
   5  -9   4        1.94        2.22      0.77 o 
  -6  -8   4        0.01        1.26      0.95 o 
  -5  -8   4       14.98       13.39      1.30 o 
  -4  -8   4        4.04        3.32      0.87 o 
  -3  -8   4       13.31       11.04      1.46 o 
  -2  -8   4      135.16      122.08      9.02 o 
  -1  -8   4      281.52      284.20     17.33 o 
   0  -8   4       30.33       36.23      1.88 o 
   1  -8   4       66.92       63.26      2.96 o 
   2  -8   4       69.30       76.67      3.50 o 
   3  -8   4       15.58       16.28      1.79 o 
   4  -8   4        0.37        1.37      0.95 o 
   5  -8   4       20.72       23.12      1.75 o 
   6  -8   4       50.01       55.16      3.84 o 
  -7  -7   4       14.27       19.50      2.70 o 
  -6  -7   4        1.84        3.35      1.09 o 
  -5  -7   4        2.05        2.21      0.87 o 
  -4  -7   4       93.18       96.43      5.15 o 
  -3  -7   4       11.14       11.26      1.50 o 
  -2  -7   4      125.66      126.83      4.43 o 
  -1  -7   4        0.02        0.25      0.59 o 
   0  -7   4       42.25       41.36      1.97 o 
   1  -7   4       14.00       16.10      1.24 o 
   2  -7   4        0.15        0.43      0.73 o 
   3  -7   4       83.09       76.28      3.45 o 
   4  -7   4       27.24       32.60      2.56 o 
   5  -7   4        0.79        1.02      0.85 o 
   6  -7   4        2.80        3.60      0.97 o 
   7  -7   4       24.50       20.38      1.42 o 
  -7  -6   4       13.83       14.10      1.41 o 
  -6  -6   4       18.59       20.41      1.73 o 
  -5  -6   4       15.11       12.09      1.57 o 
  -4  -6   4       92.04       88.11      3.31 o 
  -3  -6   4       37.13       37.19      1.83 o 
  -2  -6   4      256.01      248.45      7.60 o 
  -1  -6   4       28.36       32.74      1.65 o 
   0  -6   4       15.98       19.04      1.22 o 
   1  -6   4      200.39      175.16      5.53 o 
   2  -6   4        0.26        0.95      0.70 o 
   3  -6   4       92.50       90.53      3.86 o 
   4  -6   4      182.34      179.56      6.70 o 
   5  -6   4       29.88       27.44      1.89 o 
   6  -6   4      211.13      196.75      8.44 o 
   7  -6   4        9.79        8.17      1.10 o 
   8  -6   4       27.23       23.75      2.35 o 
  -8  -5   4       92.64       85.93      4.47 o 
  -7  -5   4       65.08       58.37      2.67 o 
  -6  -5   4        1.20        1.15      0.77 o 
  -5  -5   4      195.34      190.61      6.36 o 
  -4  -5   4       30.40       29.62      1.46 o 
  -3  -5   4      111.66      107.47      3.66 o 
  -2  -5   4      100.24       97.53      3.31 o 
  -1  -5   4       20.98       20.67      1.20 o 
   0  -5   4       73.32       83.80      4.12 o 
   1  -5   4      312.07      311.76     10.68 o 
   2  -5   4      748.38      722.94     23.89 o 
   3  -5   4       60.73       70.71      2.68 o 
   4  -5   4       30.48       30.30      1.94 o 
   5  -5   4       62.30       58.60      5.48 o 
   6  -5   4        2.77        5.85      1.35 o 
   7  -5   4      150.72      161.86      6.55 o 
   8  -5   4        1.58        0.26      1.41 o 
  -8  -4   4      207.02      194.51      6.39 o 
  -7  -4   4      102.43      106.01      4.09 o 
  -6  -4   4       54.23       60.51      2.83 o 
  -5  -4   4       43.27       45.01      2.24 o 
  -4  -4   4        2.69        3.35      0.72 o 
  -3  -4   4      172.36      150.86      4.37 o 
  -2  -4   4      375.08      340.59     13.97 o 
  -1  -4   4      477.77      488.98     28.19 o 
   0  -4   4     1374.90     1531.13     85.83 o 
   1  -4   4      404.66      442.86     25.48 o 
   2  -4   4     2793.43     2899.73    147.90 o 
   3  -4   4       15.75       17.60      1.25 o 
   4  -4   4       46.85       53.87      2.77 o 
   5  -4   4       87.97       54.24      8.54 o 
   6  -4   4        0.25        1.74      1.29 o 
   7  -4   4        0.58        0.28      0.84 o 
   8  -4   4       22.55       24.32      1.79 o 
  -9  -3   4       11.76       15.38      3.27 o 
  -8  -3   4       38.31       37.95      2.15 o 
  -7  -3   4        5.87        8.21      1.18 o 
  -6  -3   4      157.81      162.17      5.66 o 
  -5  -3   4       15.60       15.67      1.58 o 
  -4  -3   4        0.20        0.02      0.51 o 
  -3  -3   4      165.89      168.16      6.05 o 
  -2  -3   4      446.51      449.69     25.91 o 
  -1  -3   4        1.32        0.85      0.33 o 
   0  -3   4      180.29      188.05      6.47 o 
   1  -3   4      125.68      148.33      8.32 o 
   3  -3   4      887.31      899.33     36.19 o 
   4  -3   4      164.12      167.06      7.46 o 
   5  -3   4       27.77       21.68      5.51 o 
   6  -3   4        4.01        2.30      0.99 o 
   7  -3   4        0.03       -0.03      0.90 o 
   8  -3   4        0.07        1.43      0.91 o 
  -9  -2   4       72.70       76.35      4.58 o 
  -8  -2   4        0.99        0.90      0.87 o 
  -7  -2   4        3.43        4.01      0.86 o 
  -6  -2   4        8.70        9.54      0.94 o 
  -5  -2   4      252.32      254.90      7.21 o 
  -4  -2   4        1.42        2.27      0.53 o 
  -3  -2   4      403.58      401.86     23.35 o 
  -2  -2   4     1414.97     1367.99     44.19 o 
  -1  -2   4     1824.35     1844.82     59.34 o 
   0  -2   4       24.92       27.78      1.15 o 
   1  -2   4      286.71      290.89     11.83 o 
   2  -2   4       46.39       44.85      3.27 o 
   3  -2   4       18.87       15.80      1.99 o 
   4  -2   4       60.38       61.90      2.20 o 
   5  -2   4      340.19      226.90     16.94 o 
   6  -2   4      615.70      630.00     18.71 o 
   7  -2   4       14.14       12.20      1.47 o 
   8  -2   4        5.94        8.64      1.37 o 
  -9  -1   4        5.23        5.58      1.12 o 
  -8  -1   4        0.83        1.12      0.76 o 
  -7  -1   4       37.79       36.70      2.22 o 
  -6  -1   4        0.94        1.81      0.79 o 
  -5  -1   4      232.47      230.96      6.55 o 
  -4  -1   4       75.19       67.48      2.63 o 
  -3  -1   4       86.54       72.73      4.84 o 
  -2  -1   4       85.75       88.29      3.10 o 
  -1  -1   4        1.19        2.26      0.25 o 
   0  -1   4      261.64      288.94      9.42 o 
   1  -1   4       28.96       28.64      1.18 o 
   2  -1   4      445.21      441.17     14.52 o 
   3  -1   4       18.09       17.94      2.14 o 
   4  -1   4        2.98        3.11      0.59 o 
   5  -1   4      200.61      196.55      7.29 o 
   6  -1   4      994.91      947.93     47.07 o 
   7  -1   4        0.21       -0.25      1.10 o 
   8  -1   4       12.77       13.65      2.02 o 
  -9   0   4        6.89        7.79      1.15 o 
  -8   0   4       11.99        9.19      1.10 o 
  -7   0   4       33.29       31.02      3.25 o 
  -6   0   4       17.92       21.26      1.74 o 
  -5   0   4       11.15       14.33      1.29 o 
  -4   0   4       59.21       56.32      2.29 o 
  -3   0   4      120.38      115.73      5.03 o 
  -2   0   4       48.83       57.38      2.51 o 
  -1   0   4      411.67      411.82     30.47 o 
   0   0   4        0.01        0.28      0.14 o 
   1   0   4      298.29      332.60     10.88 o 
   2   0   4      328.02      346.98     14.09 o 
   3   0   4       18.16       20.36      2.28 o 
   4   0   4      112.12      102.52      3.54 o 
   5   0   4       14.87       12.75      1.34 o 
   6   0   4      198.30      176.15     18.91 o 
   7   0   4        2.34        2.01      1.01 o 
   8   0   4        0.01        0.66      1.13 o 
  -9   1   4        0.18        0.60      0.80 o 
  -8   1   4        1.64        1.25      0.88 o 
  -7   1   4        5.55        5.05      1.02 o 
  -6   1   4      222.38      249.25      8.13 o 
  -5   1   4       73.95       63.65      2.08 o 
  -4   1   4      331.01      330.58      8.74 o 
  -3   1   4       94.42       96.36      4.28 o 
  -2   1   4       79.56       81.43      3.42 o 
  -1   1   4      149.61      166.55     18.08 o 
   0   1   4      423.57      386.19     33.03 o 
   1   1   4      230.08      264.49     20.14 o 
   2   1   4       21.59       21.50      1.99 o 
   3   1   4      527.54      545.45     19.20 o 
   4   1   4       63.75       64.33      2.24 o 
   5   1   4       45.22       43.10      2.06 o 
   6   1   4       19.97       17.90      2.88 o 
   7   1   4      183.57      207.11     10.33 o 
   8   1   4        0.02       -0.94      0.96 o 
  -9   2   4       29.40       32.73      2.16 o 
  -8   2   4       45.32       49.17      2.63 o 
  -7   2   4      116.54      105.06      4.97 o 
  -6   2   4      214.53      232.27      6.65 o 
  -5   2   4      422.77      430.59     10.42 o 
  -4   2   4      665.72      665.98     17.05 o 
  -3   2   4      176.21      180.53      7.60 o 
  -2   2   4      863.29      963.67     38.00 o 
  -1   2   4      112.77      135.52     20.22 o 
   0   2   4      346.52      388.20     15.45 o 
   1   2   4        1.20        2.89      0.50 o 
   2   2   4       78.81       86.90      3.14 o 
   3   2   4      261.77      259.90      7.02 o 
   4   2   4       10.61       11.22      0.91 o 
   6   2   4       25.18       24.06      3.31 o 
   7   2   4        9.57        8.85      1.21 o 
   8   2   4        4.94        4.45      1.02 o 
  -9   3   4        0.05       -0.46      0.81 o 
  -8   3   4       18.49       17.59      1.56 o 
  -7   3   4        2.20        0.86      0.68 o 
  -6   3   4      326.61      344.16      9.41 o 
  -5   3   4      170.54      185.27      5.38 o 
  -4   3   4       16.26       14.66      0.94 o 
  -3   3   4       39.35       39.39      1.37 o 
  -2   3   4      547.01      550.81     15.66 o 
  -1   3   4      366.53      431.98     17.21 o 
   0   3   4       24.58       22.86      1.55 o 
   1   3   4      398.40      347.18      9.07 o 
   2   3   4       17.07       11.88      0.89 o 
   3   3   4       63.57       61.98      2.42 o 
   4   3   4       54.24       58.74      2.40 o 
   5   3   4       50.65       58.62      2.79 o 
   6   3   4      167.59      170.92      7.95 o 
   7   3   4       20.90       20.98      1.75 o 
  -8   4   4       29.10       29.59      1.81 o 
  -7   4   4       13.29       12.01      1.27 o 
  -6   4   4      320.59      357.53      9.77 o 
  -5   4   4      562.81      609.54     15.95 o 
  -4   4   4      164.95      172.18      4.94 o 
  -3   4   4       14.82       14.37      0.99 o 
  -2   4   4      162.63      173.02      4.76 o 
  -1   4   4       50.52       59.38      1.79 o 
   0   4   4       51.98       55.92      2.13 o 
   1   4   4      151.79      151.76      4.31 o 
   2   4   4       77.15       73.21      2.72 o 
   3   4   4        2.26        0.62      0.93 o 
   4   4   4        0.89        0.74      0.66 o 
   5   4   4       11.22       10.07      1.40 o 
   6   4   4       94.87      103.77      4.59 o 
   7   4   4       48.94       43.40      2.51 o 
  -8   5   4        0.52       -0.47      0.63 o 
  -7   5   4       12.06       11.47      1.00 o 
  -6   5   4      167.09      186.57      7.16 o 
  -5   5   4        8.92        7.16      1.57 o 
  -4   5   4      204.89      209.45      8.40 o 
  -3   5   4        5.30        3.78      0.59 o 
  -2   5   4       62.93       66.22      2.23 o 
  -1   5   4      110.60      125.08      3.68 o 
   0   5   4        0.65        0.33      0.52 o 
   1   5   4       65.51       62.82      2.48 o 
   2   5   4       53.21       57.53      2.81 o 
   3   5   4      220.50      223.95      7.01 o 
   4   5   4        0.06        0.33      1.11 o 
   5   5   4        0.37        2.15      1.28 o 
   6   5   4       32.05       29.83      3.14 o 
  -7   6   4        0.02       -0.75      0.75 o 
  -6   6   4       46.76       48.05      2.36 o 
  -5   6   4       30.60       21.18      2.86 o 
  -4   6   4       59.69       55.07      3.39 o 
  -3   6   4        4.07        5.52      0.81 o 
  -2   6   4        0.31        0.19      0.50 o 
  -1   6   4       28.48       24.49      2.05 o 
   0   6   4       30.84       26.20      2.05 o 
   1   6   4       99.48      102.77      3.82 o 
   2   6   4      459.93      462.21     24.14 o 
   3   6   4      131.79      122.62     11.63 o 
   4   6   4       14.14       16.36      1.42 o 
   5   6   4       48.14       49.25      2.76 o 
  -7   7   4       10.18       13.24      2.42 o 
  -6   7   4       12.77       14.38      1.23 o 
  -5   7   4        0.74        1.57      0.75 o 
  -4   7   4        0.31        0.12      0.60 o 
  -3   7   4      220.54      183.22      5.74 o 
  -2   7   4      212.81      184.19      6.66 o 
  -1   7   4        0.83        0.43      0.81 o 
   0   7   4       26.70       27.99      2.27 o 
   1   7   4       17.47       19.04      2.19 o 
   2   7   4       65.09       71.25      2.54 o 
   3   7   4        6.99        8.25      1.20 o 
   4   7   4        1.71        3.37      1.13 o 
  -5   8   4        4.04        4.38      0.77 o 
  -4   8   4        0.84        1.56      0.76 o 
  -3   8   4       42.81       39.91      1.95 o 
  -2   8   4      231.40      221.64      7.86 o 
  -1   8   4      263.89      266.02      9.26 o 
   0   8   4      123.66      116.27      4.46 o 
   1   8   4       34.56       38.95      2.07 o 
   2   8   4       57.88       62.19      3.47 o 
   3   8   4       29.48       34.81      2.32 o 
  -3   9   4        3.59        2.70      1.57 o 
  -2   9   4        4.40        2.85      1.42 o 
  -1   9   4        0.84        0.48      0.59 o 
   0   9   4       60.07       56.84      3.07 o 
   1   9   4       44.84       41.43      3.42 o 
  -3 -10   5        3.39        5.06      1.05 o 
  -2 -10   5        6.76        7.22      1.21 o 
  -1 -10   5       14.18       16.23      1.34 o 
   0 -10   5       32.92       32.20      1.96 o 
   1 -10   5      237.72      255.00      9.01 o 
   2 -10   5        1.74        2.95      0.87 o 
   3 -10   5        1.04        1.41      0.68 o 
   4 -10   5        5.79        5.11      1.36 o 
  -4  -9   5        1.46        0.87      0.85 o 
  -3  -9   5       69.90       75.86      4.03 o 
  -2  -9   5        1.24        0.91      0.83 o 
  -1  -9   5       41.23       41.73      2.30 o 
   0  -9   5        6.54        6.77      0.98 o 
   1  -9   5        1.98        2.30      0.96 o 
   2  -9   5       36.16       33.63      2.21 o 
   3  -9   5        0.29        1.50      0.97 o 
   4  -9   5        0.39        0.84      0.71 o 
   5  -9   5       22.08       24.45      1.53 o 
  -6  -8   5        6.14        4.99      1.13 o 
  -5  -8   5        0.30        0.49      1.28 o 
  -4  -8   5       13.07       14.67      1.71 o 
  -3  -8   5        2.06        2.89      0.84 o 
  -2  -8   5       33.83       35.26      2.08 o 
  -1  -8   5        8.08        7.63      1.11 o 
   0  -8   5        5.01        4.26      0.89 o 
   1  -8   5        2.13        2.79      0.90 o 
   2  -8   5       75.22       73.85      6.92 o 
   3  -8   5        0.03        0.64      1.15 o 
   4  -8   5       21.70       19.60      1.68 o 
   5  -8   5       58.98       62.98      2.52 o 
   6  -8   5       38.69       35.10      2.23 o 
  -7  -7   5        3.03        1.14      2.42 o 
  -6  -7   5       54.45       48.70      3.16 o 
  -5  -7   5       39.66       36.79      2.76 o 
  -4  -7   5       40.88       41.70      3.52 o 
  -3  -7   5       89.89       91.88      3.51 o 
  -2  -7   5        8.22        9.35      1.09 o 
  -1  -7   5        0.23        1.35      0.69 o 
   0  -7   5       73.14       70.61      2.80 o 
   1  -7   5        0.33        0.12      0.76 o 
   2  -7   5       19.96       15.51      3.02 o 
   3  -7   5      120.60      120.80      7.13 o 
   4  -7   5       45.20       41.27      4.37 o 
   5  -7   5        0.05        1.08      0.88 o 
   6  -7   5        0.01        0.37      1.04 o 
   7  -7   5        0.33       -0.14      1.21 o 
  -7  -6   5       66.33       67.81      3.81 o 
  -6  -6   5       23.93       24.18      2.63 o 
  -5  -6   5        9.57        9.93      1.60 o 
  -4  -6   5      107.95      101.53      4.39 o 
  -3  -6   5       27.31       26.52      1.61 o 
  -2  -6   5      152.04      166.12      5.37 o 
  -1  -6   5       90.76       94.25      3.37 o 
   0  -6   5       48.23       43.84      1.76 o 
   1  -6   5        2.42        1.98      0.80 o 
   2  -6   5        0.01        0.76      0.72 o 
   3  -6   5        1.38        1.31      0.78 o 
   4  -6   5       64.69       55.96     10.75 o 
   5  -6   5       99.94       85.99      4.17 o 
   6  -6   5        4.12        4.45      1.26 o 
   7  -6   5       19.62       17.89      1.71 o 
  -8  -5   5       54.63       45.99      2.48 o 
  -7  -5   5        2.52        1.94      0.89 o 
  -6  -5   5        0.42        0.52      0.76 o 
  -5  -5   5       20.59       16.65      1.47 o 
  -4  -5   5       11.99       12.97      1.09 o 
  -3  -5   5      104.80      101.28      3.25 o 
  -2  -5   5      382.58      387.36     11.41 o 
  -1  -5   5      329.97      317.00      8.42 o 
   0  -5   5      626.88      610.16     14.38 o 
   1  -5   5      287.99      269.29      8.17 o 
   2  -5   5      430.93      408.39     13.97 o 
   3  -5   5        6.14        4.05      1.32 o 
   4  -5   5       21.25       21.59      2.20 o 
   5  -5   5        0.01       -1.06      1.10 o 
   6  -5   5       44.92       47.13      3.11 o 
   7  -5   5      103.51       98.61      5.36 o 
   8  -5   5        1.53        1.36      0.93 o 
  -8  -4   5        8.34        9.97      1.18 o 
  -7  -4   5        0.93        1.42      0.84 o 
  -6  -4   5        0.81        1.43      0.79 o 
  -5  -4   5       27.59       26.50      1.76 o 
  -4  -4   5       86.63       81.34      3.72 o 
  -3  -4   5      103.58      101.17      4.10 o 
  -2  -4   5     2359.21     2167.41     54.39 o 
  -1  -4   5      787.34      795.60     45.27 o 
   0  -4   5       25.39       23.92      2.42 o 
   1  -4   5       35.17       43.78      2.52 o 
   2  -4   5      290.30      253.07      7.05 o 
   3  -4   5        2.17        1.46      0.61 o 
   4  -4   5        4.75        3.41      1.54 o 
   5  -4   5        3.26        0.90      1.38 o 
   6  -4   5       14.68       14.88      2.18 o 
   7  -4   5        0.40       -0.11      0.82 o 
   8  -4   5        4.48        1.68      0.94 o 
  -9  -3   5       10.11        8.83      2.99 o 
  -8  -3   5       10.33       12.19      1.54 o 
  -7  -3   5       12.96       15.84      1.51 o 
  -6  -3   5        2.47        3.28      0.91 o 
  -5  -3   5       52.87       48.67      2.04 o 
  -4  -3   5       75.78       72.94      2.52 o 
  -3  -3   5      736.26      719.10     20.69 o 
  -2  -3   5     1465.03     1407.00     79.00 o 
  -1  -3   5       30.06       35.02      2.70 o 
   0  -3   5        0.52        0.85      0.57 o 
   1  -3   5       10.95       14.24      1.71 o 
   2  -3   5        7.95        8.58      1.32 o 
   3  -3   5       61.16       75.68      2.31 o 
   4  -3   5        0.13       -0.67      0.67 o 
   5  -3   5      139.89       52.11      7.55 o 
   6  -3   5       50.46       46.82      2.55 o 
   7  -3   5       93.92       93.43      3.70 o 
   8  -3   5       38.79       45.12      3.49 o 
  -9  -2   5        8.65        8.92      1.78 o 
  -8  -2   5        3.00        3.74      0.93 o 
  -7  -2   5       25.56       26.55      1.71 o 
  -6  -2   5       41.71       43.56      1.87 o 
  -5  -2   5       37.96       38.79      1.83 o 
  -4  -2   5       88.81       83.96      2.84 o 
  -3  -2   5      592.68      547.25     22.77 o 
  -2  -2   5      143.66      149.90      8.97 o 
  -1  -2   5      261.31      268.94      8.93 o 
   0  -2   5       42.78       39.09      1.64 o 
   1  -2   5        7.46        6.06      0.85 o 
   2  -2   5       32.73       35.88      2.85 o 
   3  -2   5       12.84       13.32      0.89 o 
   4  -2   5      142.47      141.75      4.22 o 
   5  -2   5       10.82        9.91      2.84 o 
   6  -2   5      112.73      111.53      4.28 o 
   7  -2   5        2.09        1.85      2.36 o 
   8  -2   5        5.78        5.39      1.84 o 
  -9  -1   5       16.29       12.51      1.49 o 
  -8  -1   5       82.50       85.96      3.22 o 
  -7  -1   5        0.86        0.44      0.77 o 
  -6  -1   5        0.09       -0.06      0.67 o 
  -5  -1   5      150.00      153.57      5.29 o 
  -4  -1   5       77.92       72.51      2.41 o 
  -3  -1   5      105.71      117.01      7.26 o 
  -2  -1   5       20.93       18.36      0.93 o 
  -1  -1   5     1861.84     1986.25     78.11 o 
   0  -1   5        7.31       11.98      0.84 o 
   1  -1   5       47.28       49.24      2.19 o 
   2  -1   5      714.86      811.83     45.84 o 
   3  -1   5       22.51       15.90      0.85 o 
   4  -1   5       60.39       58.24      2.43 o 
   5  -1   5      599.10      616.45     20.79 o 
   6  -1   5      119.87      120.98      9.47 o 
   7  -1   5        7.47        7.53      2.40 o 
   8  -1   5        1.36        1.59      0.99 o 
  -9   0   5      134.22      135.39      4.81 o 
  -8   0   5      121.63      132.11      4.41 o 
  -7   0   5       54.84       60.29      2.99 o 
  -6   0   5      280.43      309.00      9.86 o 
  -5   0   5       23.13       22.66      1.58 o 
  -4   0   5        0.57        0.61      0.53 o 
  -3   0   5        4.38        4.13      0.85 o 
  -2   0   5       61.27       61.92      2.67 o 
  -1   0   5        1.25        4.70      3.70 o 
   0   0   5        4.48        3.13      0.43 o 
   1   0   5     2757.53     3105.39    122.05 o 
   2   0   5     1379.67     1669.35     93.38 o 
   3   0   5        0.34        1.53      1.27 o 
   4   0   5       90.78       92.00      3.34 o 
   5   0   5        4.16        4.67      1.71 o 
   6   0   5      124.11      130.64      5.28 o 
   7   0   5        3.83        2.46      1.14 o 
   8   0   5        6.47        5.01      1.39 o 
  -9   1   5        6.03        6.61      1.03 o 
  -8   1   5       19.37       21.09      1.79 o 
  -7   1   5      146.91      139.18      8.54 o 
  -6   1   5       31.07       31.63      1.91 o 
  -5   1   5       56.30       54.97      2.49 o 
  -4   1   5        9.33       10.98      0.89 o 
  -3   1   5      114.58      114.03      3.60 o 
  -2   1   5      755.71      670.61     51.96 o 
  -1   1   5      480.45      540.79     43.56 o 
   0   1   5       14.50        5.27      5.27 o 
   1   1   5      587.44      592.99     23.56 o 
   2   1   5     1003.12     1042.28     26.33 o 
   3   1   5      474.85      475.44     12.41 o 
   4   1   5      103.14       99.10      3.56 o 
   5   1   5       14.85       18.74      1.76 o 
   6   1   5      241.85       91.24     12.24 o 
   7   1   5        5.20        4.87      1.22 o 
   8   1   5       23.79       26.98      2.08 o 
  -9   2   5       23.64       24.50      1.85 o 
  -8   2   5        0.15        0.24      0.82 o 
  -7   2   5      160.83      140.97      6.53 o 
  -6   2   5        1.26        1.64      0.65 o 
  -5   2   5       34.02       44.41      1.79 o 
  -4   2   5       40.09       40.58      1.57 o 
  -3   2   5      413.12      423.85      9.99 o 
  -2   2   5        0.66        1.42      0.85 o 
   1   2   5       73.90       66.46      2.32 o 
   2   2   5       33.19       38.16      1.75 o 
   3   2   5        4.37        8.16      1.04 o 
   4   2   5      378.05      384.69     11.42 o 
   5   2   5        7.02        5.52      1.83 o 
   6   2   5       24.78       22.22      2.02 o 
   7   2   5       20.93       25.59      2.23 o 
  -9   3   5        4.26        4.36      0.97 o 
  -8   3   5        0.82        1.02      0.86 o 
  -7   3   5       13.02       14.09      1.16 o 
  -6   3   5      360.64      373.83     10.17 o 
  -5   3   5      188.15      196.54      5.64 o 
  -4   3   5        0.24        0.26      0.43 o 
  -3   3   5      229.10      239.74      6.48 o 
  -2   3   5      149.35      153.12      4.24 o 
  -1   3   5      270.29      247.92      6.62 o 
   0   3   5       96.40       89.12      2.69 o 
   1   3   5      144.46      136.81      4.39 o 
   2   3   5      146.79      134.71      4.41 o 
   3   3   5        9.63        8.24      0.90 o 
   4   3   5       70.58       70.53      2.77 o 
   5   3   5      173.53      158.16      7.35 o 
   6   3   5        4.61        4.38      1.59 o 
   7   3   5        3.70        5.16      1.15 o 
  -8   4   5       70.56       67.57      2.85 o 
  -7   4   5      154.91      154.63      5.30 o 
  -6   4   5      951.59     1006.93     27.89 o 
  -5   4   5      254.50      273.59      8.45 o 
  -4   4   5        6.91        6.42      0.82 o 
  -3   4   5       68.33       74.77      2.72 o 
  -2   4   5       58.04       61.84      2.10 o 
  -1   4   5        9.17        8.75      0.75 o 
   0   4   5        0.39        1.01      0.55 o 
   1   4   5      219.93      224.46      6.94 o 
   2   4   5      165.24      175.49      5.60 o 
   3   4   5       63.97       60.89      2.50 o 
   4   4   5       30.51       32.82      2.10 o 
   5   4   5       95.07       88.72      4.63 o 
   6   4   5       71.36       66.94      3.28 o 
  -8   5   5        2.20        0.21      1.13 o 
  -7   5   5       81.35       81.14      3.66 o 
  -6   5   5       88.33       95.02      3.53 o 
  -5   5   5      155.68      123.74      5.10 o 
  -4   5   5        0.01        0.76      0.66 o 
  -3   5   5        2.46        3.28      0.61 o 
  -2   5   5       38.90       40.66      1.63 o 
  -1   5   5        3.78        3.70      0.71 o 
   0   5   5        0.47        0.33      0.62 o 
   1   5   5      106.73      119.88      4.10 o 
   2   5   5       23.85       30.07      2.08 o 
   3   5   5      437.01      461.84     15.75 o 
   4   5   5        0.49        0.64      0.61 o 
   5   5   5      106.62      116.78      6.14 o 
   6   5   5        6.09        3.56      1.44 o 
  -7   6   5        7.29        5.61      1.05 o 
  -6   6   5       23.09       20.46      1.52 o 
  -5   6   5      168.35      152.44      5.73 o 
  -4   6   5      169.34      177.20      6.49 o 
  -3   6   5      239.11      186.42     15.44 o 
  -2   6   5       33.33       33.12      1.78 o 
  -1   6   5       99.74       81.46      9.08 o 
   0   6   5      110.10      102.49      3.84 o 
   1   6   5        4.32        4.64      0.84 o 
   2   6   5       45.07       46.15      2.49 o 
   3   6   5      112.62      115.17      4.73 o 
   4   6   5       98.00      105.28      5.59 o 
   5   6   5        8.59       10.46      1.27 o 
  -6   7   5        1.90        2.75      0.99 o 
  -5   7   5       49.75       51.05      2.41 o 
  -4   7   5      228.04      231.09      8.14 o 
  -3   7   5       11.20       10.22      1.21 o 
  -2   7   5      424.61      389.73     16.26 o 
  -1   7   5       46.15       39.24      2.22 o 
   0   7   5       89.01       87.22      4.58 o 
   1   7   5       64.42       64.48      2.85 o 
   2   7   5       27.44       27.30      1.61 o 
   3   7   5      117.23      137.67      5.34 o 
   4   7   5        0.13       -0.60      1.85 o 
  -5   8   5        0.49       -0.57      1.28 o 
  -4   8   5       69.47       64.64      2.76 o 
  -3   8   5       35.05       30.45      2.11 o 
  -2   8   5        3.47        5.43      1.05 o 
  -1   8   5       33.80       31.32      1.80 o 
   0   8   5        3.56        5.55      1.09 o 
   1   8   5       10.17        7.91      1.15 o 
   2   8   5        0.18       -1.14      1.14 o 
  -2 -10   6        1.53        0.35      0.86 o 
  -1 -10   6        0.13        1.03      0.78 o 
   0 -10   6      101.25      101.89      5.03 o 
   1 -10   6       99.22      108.68      5.52 o 
   2 -10   6        7.41        8.21      0.98 o 
   3 -10   6        6.44        4.77      1.13 o 
  -4  -9   6        7.20        5.70      0.93 o 
  -3  -9   6       56.00       57.47      2.83 o 
  -2  -9   6        0.78        0.89      0.83 o 
  -1  -9   6       26.20       26.83      2.50 o 
   0  -9   6       43.29       44.45      4.06 o 
   1  -9   6       59.13       56.19      2.87 o 
   2  -9   6       25.16       21.99      1.76 o 
   3  -9   6        0.75        1.81      0.90 o 
   4  -9   6        0.05       -0.73      0.73 o 
   5  -9   6        0.32       -0.99      0.99 o 
  -5  -8   6       16.75       17.09      1.81 o 
  -4  -8   6       39.06       40.13      2.33 o 
  -3  -8   6        0.07        1.52      0.71 o 
  -2  -8   6       16.15       17.23      1.41 o 
  -1  -8   6        0.00       -0.23      0.78 o 
   0  -8   6       31.51       25.18      2.45 o 
   1  -8   6       41.98       39.36      2.56 o 
   2  -8   6       13.27       13.95      2.03 o 
   3  -8   6      130.11      116.39      4.81 o 
   4  -8   6        1.32        2.38      1.13 o 
   5  -8   6       52.06       52.96      3.22 o 
   6  -8   6       64.93       60.45      3.01 o 
  -6  -7   6       60.33       67.40      3.91 o 
  -5  -7   6      109.72      108.33      5.63 o 
  -4  -7   6       52.11       56.60      2.58 o 
  -3  -7   6       18.02       17.22      1.42 o 
  -2  -7   6       56.98       62.85      2.73 o 
  -1  -7   6       68.51       65.07      2.72 o 
   0  -7   6       11.08        9.86      1.56 o 
   1  -7   6       37.04       42.57      2.54 o 
   2  -7   6       63.41       64.30      3.15 o 
   3  -7   6       30.63       22.69      3.02 o 
   4  -7   6       41.70       35.02      3.06 o 
   5  -7   6      234.40      206.74      8.38 o 
   6  -7   6       22.96       24.69      1.77 o 
  -7  -6   6       37.70       41.17      2.80 o 
  -6  -6   6        2.88        3.50      1.15 o 
  -5  -6   6        5.86        5.31      1.78 o 
  -4  -6   6       16.45       15.43      1.50 o 
  -3  -6   6      253.72      259.84      8.11 o 
  -2  -6   6        8.91        8.97      0.99 o 
  -1  -6   6      117.99      117.82      4.06 o 
   0  -6   6       46.00       49.66      2.27 o 
   1  -6   6      168.61      168.86      6.44 o 
   2  -6   6      102.70      101.50      4.33 o 
   3  -6   6       59.65       64.16      2.76 o 
   4  -6   6       97.05       89.71      3.55 o 
   5  -6   6       27.81       23.58      2.41 o 
   6  -6   6      117.19      110.39      5.12 o 
   7  -6   6       40.28       36.46      2.34 o 
  -8  -5   6       17.23       17.80      2.85 o 
  -7  -5   6       17.13       15.40      1.61 o 
  -6  -5   6       10.91       12.37      1.57 o 
  -5  -5   6       15.63       13.86      1.58 o 
  -4  -5   6        0.33        1.44      0.93 o 
  -3  -5   6       24.71       23.75      1.56 o 
  -2  -5   6       86.13       84.85      2.84 o 
  -1  -5   6      220.51      233.54      7.13 o 
   0  -5   6       84.78       83.13      3.08 o 
   1  -5   6       14.25       16.26      1.13 o 
   2  -5   6       24.29       27.43      1.76 o 
   3  -5   6       73.92       68.37      3.51 o 
   4  -5   6       54.60       55.37      3.01 o 
   5  -5   6        6.18        8.24      1.24 o 
   6  -5   6       50.88       57.36      4.40 o 
   7  -5   6        0.20        0.37      0.84 o 
  -8  -4   6       17.19       15.16      1.35 o 
  -7  -4   6        2.05        3.64      0.98 o 
  -6  -4   6        0.03       -0.04      0.79 o 
  -5  -4   6       48.06       44.06      2.73 o 
  -4  -4   6       53.95       52.27      2.87 o 
  -3  -4   6       46.10       41.48      2.39 o 
  -2  -4   6     2476.71     2190.94     54.95 o 
  -1  -4   6       84.98       85.49      3.53 o 
   0  -4   6       11.81       11.28      0.82 o 
   1  -4   6      345.60      361.96      8.76 o 
   2  -4   6       16.52       19.02      1.24 o 
   3  -4   6        0.85       -0.04      0.70 o 
   4  -4   6        2.31        2.49      0.85 o 
   5  -4   6      395.64      375.31     13.02 o 
   6  -4   6       12.72       13.32      1.46 o 
   7  -4   6        5.94        6.71      1.05 o 
   8  -4   6      173.59      190.33     11.82 o 
  -8  -3   6       11.20       12.79      1.87 o 
  -7  -3   6       23.72       22.32      1.78 o 
  -6  -3   6      206.80      186.15      6.20 o 
  -5  -3   6       60.73       60.06      2.36 o 
  -4  -3   6       11.72       10.78      1.09 o 
  -3  -3   6     1304.46     1253.48     35.58 o 
  -2  -3   6      584.54      551.49     16.02 o 
  -1  -3   6      106.50      106.53      4.05 o 
   0  -3   6      172.10      189.05     11.25 o 
   1  -3   6      245.16      225.70      6.20 o 
   2  -3   6       44.09       48.17      1.84 o 
   3  -3   6      140.18      141.62      4.23 o 
   4  -3   6      163.83      162.40      4.83 o 
   5  -3   6      401.43      406.18     12.24 o 
   6  -3   6        0.01        1.06      0.87 o 
   7  -3   6        4.73        8.65      1.25 o 
   8  -3   6       21.38       24.59      1.82 o 
  -9  -2   6        4.89        3.58      1.37 o 
  -8  -2   6        1.66        1.89      0.85 o 
  -7  -2   6       76.98       75.67      3.28 o 
  -6  -2   6       89.06       98.54      3.80 o 
  -5  -2   6       29.28       27.90      1.63 o 
  -4  -2   6       46.74       46.28      1.95 o 
  -3  -2   6      573.12      537.89     14.02 o 
  -2  -2   6       36.04       39.79      2.52 o 
  -1  -2   6      264.31      260.07     15.09 o 
   0  -2   6        9.29        8.40      1.14 o 
   1  -2   6        3.30        4.98      1.00 o 
   2  -2   6        5.86        5.82      0.59 o 
   3  -2   6       11.22        9.44      0.75 o 
   4  -2   6        0.66        0.96      0.63 o 
   5  -2   6       65.81       69.30      3.35 o 
   6  -2   6       55.69       64.66      3.31 o 
   7  -2   6      229.41      246.21      8.93 o 
   8  -2   6        0.02        0.69      1.17 o 
  -9  -1   6       35.05       32.87      1.97 o 
  -8  -1   6       23.34       20.80      1.66 o 
  -7  -1   6        0.50        0.40      0.73 o 
  -6  -1   6       21.93       23.33      1.89 o 
  -5  -1   6       70.37       70.35      3.01 o 
  -4  -1   6      182.50      165.58      4.45 o 
  -3  -1   6      189.50      181.97      5.66 o 
  -2  -1   6      159.91      178.72      7.40 o 
  -1  -1   6     1439.66     1617.92     63.61 o 
   0  -1   6      311.37      357.86     14.29 o 
   2  -1   6        3.86        5.94      0.56 o 
   3  -1   6       90.16       83.35      2.52 o 
   4  -1   6       17.93       16.60      1.33 o 
   5  -1   6        1.59        2.22      1.11 o 
   6  -1   6      150.49      173.77      6.77 o 
   7  -1   6       15.16       18.62      1.61 o 
   8  -1   6      166.59      179.43     12.17 o 
  -9   0   6        4.50        5.32      0.97 o 
  -8   0   6        3.10        3.44      0.86 o 
  -7   0   6        7.50        7.93      1.24 o 
  -6   0   6        9.11       11.68      1.40 o 
  -5   0   6       16.90       18.36      1.44 o 
  -4   0   6       15.93       15.43      1.25 o 
  -3   0   6      468.50      466.25     13.65 o 
  -2   0   6        0.47        0.71      0.71 o 
  -1   0   6       22.36       20.22      8.26 o 
   1   0   6       24.60       24.23      1.06 o 
   2   0   6      742.47      768.97     19.65 o 
   3   0   6      201.31      201.44      5.70 o 
   4   0   6      179.09      184.06      5.98 o 
   5   0   6      146.14      161.48      6.30 o 
   6   0   6       39.39       43.88      2.60 o 
   7   0   6      118.53      126.40      7.45 o 
   8   0   6       24.71       31.47      2.89 o 
  -9   1   6        7.84        6.55      1.26 o 
  -8   1   6       12.85       13.63      1.49 o 
  -7   1   6      117.60      114.12      6.47 o 
  -6   1   6        0.64        1.19      0.70 o 
  -5   1   6      314.58      321.29     10.03 o 
  -4   1   6       93.44       95.68      3.57 o 
  -3   1   6      391.11      417.55     12.39 o 
  -2   1   6        6.04        9.46      1.21 o 
  -1   1   6        1.43        1.99      0.85 o 
   0   1   6       53.43       44.36      2.61 o 
   1   1   6       12.24       15.48      0.74 o 
   2   1   6      407.98      405.79     10.67 o 
   3   1   6        3.57        3.28      0.68 o 
   4   1   6       14.95       15.56      1.38 o 
   5   1   6        2.96        3.14      1.91 o 
   6   1   6        1.85        3.33      1.46 o 
   7   1   6        0.02        0.67      1.36 o 
  -9   2   6        1.92        1.30      0.85 o 
  -8   2   6        1.53        2.07      0.87 o 
  -7   2   6        3.46        3.84      0.83 o 
  -6   2   6       76.04       82.13      3.85 o 
  -5   2   6       16.44       15.33      1.53 o 
  -4   2   6      152.59      148.03      4.90 o 
  -3   2   6       56.70       62.24      2.11 o 
  -2   2   6      110.87      118.45      3.14 o 
  -1   2   6     1070.53     1000.15     32.60 o 
   0   2   6        2.17        1.05      0.40 o 
   1   2   6        6.61        7.74      0.80 o 
   2   2   6      181.86      185.32      5.80 o 
   3   2   6       47.18       45.57      2.02 o 
   4   2   6      100.23      114.54      4.65 o 
   5   2   6       12.49       10.11      3.23 o 
   6   2   6        3.62        4.27      1.83 o 
   7   2   6       26.49       28.25      4.63 o 
  -8   3   6        0.00       -0.79      0.79 o 
  -7   3   6       11.60       11.30      1.16 o 
  -6   3   6        1.33        2.67      0.80 o 
  -5   3   6      425.55      443.80     11.83 o 
  -4   3   6        1.79        2.71      0.58 o 
  -3   3   6       41.20       40.30      1.69 o 
  -2   3   6       26.69       23.10      1.27 o 
  -1   3   6        5.54        3.22      0.63 o 
   0   3   6        0.55        0.56      0.51 o 
   1   3   6      276.22      262.67      7.97 o 
   2   3   6        6.55        5.50      0.82 o 
   3   3   6        0.65       -0.27      0.55 o 
   4   3   6       20.82       23.03      1.54 o 
   5   3   6      103.27       94.91      4.00 o 
   6   3   6       74.41       68.76      5.27 o 
   7   3   6        1.66        0.14      2.42 o 
  -8   4   6      101.52       92.82      3.98 o 
  -7   4   6       66.08       65.34      3.18 o 
  -6   4   6      515.39      522.49     15.47 o 
  -5   4   6       11.07       10.25      1.10 o 
  -4   4   6      186.60      179.94     10.77 o 
  -3   4   6        1.81        3.11      0.73 o 
  -2   4   6        9.40       10.72      0.86 o 
  -1   4   6       81.57       84.97      3.05 o 
   0   4   6      195.14      205.20      6.40 o 
   1   4   6      749.26      758.57     25.23 o 
   2   4   6       31.10       30.80      1.83 o 
   3   4   6      189.05      198.77      6.35 o 
   4   4   6        2.63        3.38      0.73 o 
   5   4   6        9.27        7.89      1.01 o 
   6   4   6        1.36        1.93      0.95 o 
  -7   5   6       50.67       45.48      2.44 o 
  -6   5   6      171.94      162.80      6.28 o 
  -5   5   6       69.78       58.96     11.03 o 
  -4   5   6      124.85      128.89      4.93 o 
  -3   5   6      428.82      444.67     15.01 o 
  -2   5   6      177.45      161.48      5.21 o 
  -1   5   6      138.04      135.37      6.56 o 
   0   5   6       48.26       44.67      2.08 o 
   1   5   6     1676.04     1821.64     72.52 o 
   2   5   6      204.69      235.02      8.55 o 
   3   5   6      224.61      251.34      8.98 o 
   4   5   6       36.26       36.28      2.12 o 
   5   5   6        3.62        6.32      1.30 o 
  -6   6   6       42.76       36.63      2.51 o 
  -5   6   6        2.23        1.75      0.73 o 
  -4   6   6        3.09        1.57      0.73 o 
  -3   6   6       82.58       74.37      2.77 o 
  -2   6   6        0.26        0.98      0.69 o 
  -1   6   6        1.96        5.39      1.03 o 
   0   6   6        8.41        8.92      1.99 o 
   1   6   6        0.24       -0.37      0.78 o 
   2   6   6       92.26      106.03      4.33 o 
   3   6   6      303.06      324.44     11.15 o 
   4   6   6       47.50       47.72      2.51 o 
  -5   7   6       48.64       58.05      3.17 o 
  -4   7   6       89.35       85.73      4.17 o 
  -3   7   6       35.27       34.88      2.11 o 
  -2   7   6        0.54       -0.28      0.91 o 
  -1   7   6        0.09        1.09      0.85 o 
   0   7   6       18.80       17.19      1.38 o 
   1   7   6       10.54        9.51      1.17 o 
   2   7   6       93.28       93.65      3.81 o 
   3   7   6        3.22        4.84      1.85 o 
  -4   8   6        0.73        0.28      1.14 o 
  -3   8   6       57.76       49.40      2.87 o 
  -2   8   6       76.00       67.51      3.70 o 
  -1   8   6        3.10        1.89      0.85 o 
   0   8   6        2.09        1.25      1.00 o 
  -2 -10   7       50.34       46.55      3.99 o 
  -1 -10   7       70.60       65.97      2.97 o 
   0 -10   7       28.90       32.63      1.96 o 
   1 -10   7       38.40       34.80      2.09 o 
   2 -10   7        4.04        3.72      0.84 o 
  -4  -9   7       17.34       16.12      1.63 o 
  -3  -9   7       18.45       18.41      1.38 o 
  -2  -9   7       13.99       17.92      1.52 o 
  -1  -9   7        6.72        7.99      1.44 o 
   0  -9   7       62.61       64.78      3.83 o 
   1  -9   7      150.08      141.75      5.81 o 
   2  -9   7       49.66       50.51      2.35 o 
   3  -9   7        0.21        1.38      1.00 o 
   4  -9   7       23.06       22.49      1.87 o 
  -5  -8   7       45.16       46.11      2.87 o 
  -4  -8   7        0.01       -0.06      0.74 o 
  -3  -8   7       19.51       19.55      1.51 o 
  -2  -8   7       18.59       21.77      1.62 o 
  -1  -8   7       18.45       16.44      1.42 o 
   0  -8   7        0.12        0.20      0.95 o 
   1  -8   7       18.32       15.71      2.55 o 
   2  -8   7      147.37      125.71      7.91 o 
   3  -8   7      123.95      121.19      4.35 o 
   4  -8   7        8.58        8.07      1.79 o 
   5  -8   7        0.33        0.50      1.00 o 
  -6  -7   7       21.58       20.68      1.98 o 
  -5  -7   7       65.50       69.43      4.05 o 
  -4  -7   7        2.18        2.46      0.86 o 
  -3  -7   7       21.92       22.45      1.63 o 
  -2  -7   7        1.82        2.12      0.83 o 
  -1  -7   7      153.17      143.50      4.96 o 
   0  -7   7        0.70        0.50      0.89 o 
   1  -7   7      367.08      376.76     14.23 o 
   2  -7   7       12.03        6.93      1.07 o 
   3  -7   7        0.54        1.06      1.05 o 
   4  -7   7      221.71      198.69      7.59 o 
   5  -7   7        2.99        3.30      1.21 o 
   6  -7   7        7.61        6.72      1.06 o 
  -7  -6   7       30.66       35.40      2.59 o 
  -6  -6   7        0.03       -0.04      0.95 o 
  -5  -6   7        1.39        1.09      0.81 o 
  -4  -6   7       12.77       11.45      1.27 o 
  -3  -6   7      255.33      261.24      9.04 o 
  -2  -6   7       10.64       10.99      1.15 o 
  -1  -6   7       61.19       56.63      2.57 o 
   0  -6   7      158.00      156.29      6.10 o 
   1  -6   7       23.54       27.21      1.86 o 
   2  -6   7        0.40        0.00      0.71 o 
   3  -6   7        6.93        9.67      1.74 o 
   4  -6   7       70.14       58.26      4.22 o 
   5  -6   7        7.17        8.43      1.34 o 
   6  -6   7       73.71       74.35      3.82 o 
   7  -6   7       12.17       12.07      1.91 o 
  -7  -5   7       16.84       17.74      1.74 o 
  -6  -5   7        0.04        0.11      0.83 o 
  -5  -5   7        1.18       -0.33      0.82 o 
  -4  -5   7      323.92      307.47     15.07 o 
  -3  -5   7      148.21      139.30      4.89 o 
  -2  -5   7      103.95      103.06      3.37 o 
  -1  -5   7       10.40        9.56      1.18 o 
   0  -5   7       25.61       25.44      1.60 o 
   1  -5   7       17.00       19.69      2.08 o 
   2  -5   7        2.37        2.13      0.74 o 
   3  -5   7       59.16       62.25      3.23 o 
   4  -5   7       12.23       12.44      2.10 o 
   5  -5   7       86.02       48.60      5.69 o 
   6  -5   7       40.07       45.47      3.06 o 
   7  -5   7        0.01        0.05      1.52 o 
  -8  -4   7        0.23       -0.69      1.09 o 
  -7  -4   7       86.87       85.45      4.17 o 
  -6  -4   7        1.73        1.72      1.02 o 
  -5  -4   7       95.31       96.30      5.80 o 
  -4  -4   7      145.28      146.24      5.74 o 
  -3  -4   7       29.75       28.46      1.74 o 
  -2  -4   7      223.30      223.95      6.32 o 
  -1  -4   7       63.73       61.30      2.48 o 
   0  -4   7      239.30      269.35      7.37 o 
   1  -4   7        4.21        5.02      0.66 o 
   2  -4   7        0.13        0.48      0.57 o 
   3  -4   7       28.94       28.57      1.69 o 
   4  -4   7        2.04        2.12      1.16 o 
   5  -4   7        0.89        2.53      0.86 o 
   6  -4   7        3.10        4.12      1.03 o 
   7  -4   7       13.25       12.74      1.24 o 
  -8  -3   7        2.46        1.21      1.05 o 
  -7  -3   7       12.58       12.68      1.48 o 
  -6  -3   7      403.13      364.90     26.73 o 
  -5  -3   7      306.86      306.43      9.67 o 
  -4  -3   7      279.83      272.28      8.66 o 
  -3  -3   7        0.08        1.09      0.49 o 
  -2  -3   7       53.41       47.66      1.65 o 
  -1  -3   7      272.57      265.16      7.18 o 
   0  -3   7      144.56      144.66      4.78 o 
   1  -3   7      100.87      121.15      3.11 o 
   2  -3   7       36.48       42.04      1.80 o 
   3  -3   7        3.16        3.53      0.76 o 
   4  -3   7     1464.44     1568.67     39.72 o 
   5  -3   7      863.08      821.54     27.25 o 
   6  -3   7      124.93      144.15      5.18 o 
   7  -3   7       26.55       23.88      2.86 o 
  -8  -2   7        1.98        2.06      0.95 o 
  -7  -2   7      172.10      174.56      6.84 o 
  -6  -2   7       51.31       47.77      3.14 o 
  -5  -2   7       60.19       65.37      2.90 o 
  -4  -2   7      392.29      397.73     12.01 o 
  -3  -2   7        5.29        6.73      0.85 o 
  -2  -2   7     1180.52     1177.40     33.50 o 
  -1  -2   7      135.51      130.98      3.77 o 
   0  -2   7        8.73       13.40      0.79 o 
   1  -2   7     1957.31     1889.60     47.48 o 
   2  -2   7       48.13       49.94      1.97 o 
   3  -2   7      203.84      198.61      5.21 o 
   4  -2   7      160.39      172.27      5.72 o 
   5  -2   7     1227.77     1229.92     43.29 o 
   6  -2   7      110.92      129.46      5.31 o 
   7  -2   7        9.23       13.01      1.41 o 
  -8  -1   7        4.92        3.98      0.94 o 
  -7  -1   7        1.40        0.75      0.93 o 
  -6  -1   7        6.87        6.91      1.14 o 
  -5  -1   7       36.97       36.98      1.79 o 
  -4  -1   7       12.85       17.54      1.25 o 
  -3  -1   7       74.81       74.60      2.87 o 
  -2  -1   7      792.40      809.39     20.74 o 
  -1  -1   7       18.38       18.10      1.73 o 
   0  -1   7       93.79      102.47      2.77 o 
   1  -1   7        2.61        1.08      0.43 o 
   2  -1   7       20.35       25.61      1.31 o 
   3  -1   7        5.53        3.59      0.72 o 
   4  -1   7      114.57      122.34      4.35 o 
   5  -1   7       19.28       17.33      1.49 o 
   6  -1   7      211.70      236.77      8.71 o 
   7  -1   7      210.58      208.23      7.53 o 
  -9   0   7       24.02       21.50      3.84 o 
  -8   0   7      171.19      185.29      7.30 o 
  -7   0   7       83.09       91.16      3.87 o 
  -6   0   7       81.50       62.94      7.21 o 
  -5   0   7        6.33        7.19      1.00 o 
  -4   0   7        6.51        9.34      1.09 o 
  -3   0   7       69.73       63.07      2.59 o 
  -2   0   7       78.70       81.99      3.03 o 
  -1   0   7        0.03        0.29      0.45 o 
   0   0   7      903.33      898.97     20.79 o 
   1   0   7       74.89       78.22      2.13 o 
   2   0   7        0.10       -0.51      0.51 o 
   3   0   7        1.06        1.66      0.60 o 
   4   0   7      115.35      118.50      4.27 o 
   5   0   7       18.84       21.82      1.57 o 
   6   0   7        1.16        1.13      1.01 o 
   7   0   7       61.70       68.60      4.93 o 
  -8   1   7       27.05       28.75      2.00 o 
  -7   1   7       48.82       50.81      2.68 o 
  -6   1   7      208.79      201.60     12.46 o 
  -5   1   7        5.17        6.56      1.00 o 
  -4   1   7       90.63       95.20      3.64 o 
  -3   1   7     1345.81     1337.40     38.00 o 
  -2   1   7       37.26       50.23      2.00 o 
  -1   1   7        1.21        0.88      0.44 o 
   0   1   7        0.25        0.48      0.40 o 
   1   1   7       54.08       61.27      1.92 o 
   2   1   7      100.21       99.79      3.19 o 
   3   1   7       10.11        7.37      0.85 o 
   4   1   7       66.55       55.99      3.68 o 
   5   1   7      131.82      130.87      6.34 o 
   6   1   7        6.96        8.12      1.28 o 
   7   1   7        9.10        8.52      1.29 o 
  -8   2   7        0.54        0.74      0.79 o 
  -7   2   7      591.24      654.50     19.21 o 
  -6   2   7      485.34      521.16     18.06 o 
  -5   2   7       42.40       45.19      2.58 o 
  -4   2   7        0.42        1.18      0.65 o 
  -3   2   7      247.22      267.82      8.19 o 
  -2   2   7      394.44      351.65     10.36 o 
  -1   2   7      226.27      206.53      6.37 o 
   0   2   7        9.51       12.39      0.96 o 
   1   2   7       31.74       33.13      1.85 o 
   2   2   7       11.39       11.46      1.15 o 
   3   2   7       14.95       18.05      1.58 o 
   4   2   7      134.37      121.26      4.93 o 
   5   2   7       29.56       29.08      5.90 o 
   6   2   7       26.36       21.86      5.09 o 
  -8   3   7      109.14      106.11      5.45 o 
  -7   3   7       82.25       89.61      3.42 o 
  -6   3   7        8.03        9.28      1.27 o 
  -5   3   7        0.30       -0.03      0.66 o 
  -4   3   7       42.55       34.25      1.82 o 
  -3   3   7      211.08      222.81      7.91 o 
  -2   3   7       24.26       22.53      1.62 o 
  -1   3   7      500.65      508.06     17.04 o 
   0   3   7      261.37      265.18      8.02 o 
   1   3   7        0.25        0.86      0.77 o 
   2   3   7      449.09      446.86     13.15 o 
   3   3   7       61.17       64.90      2.71 o 
   4   3   7       35.67       30.22      8.47 o 
   5   3   7       27.37       30.88      2.49 o 
   6   3   7        0.02        0.32      0.95 o 
  -8   4   7       67.37       56.95      5.84 o 
  -7   4   7        8.86        7.24      0.93 o 
  -6   4   7       10.01       10.44      1.31 o 
  -5   4   7       16.15       17.57      1.31 o 
  -4   4   7       62.18       51.20      9.54 o 
  -3   4   7       20.96       24.85      2.11 o 
  -2   4   7        7.77        8.32      1.22 o 
  -1   4   7      500.36      519.14     17.42 o 
   0   4   7       38.90       41.27      5.34 o 
   1   4   7     1631.75     1083.85     43.69 o 
   2   4   7      420.25      455.96     15.62 o 
   3   4   7        0.25        0.75      1.35 o 
   4   4   7       33.30       36.48      1.86 o 
   5   4   7        0.84        0.64      1.19 o 
  -7   5   7        0.38        0.77      0.71 o 
  -6   5   7        0.00        0.53      0.75 o 
  -5   5   7       59.67       58.83      8.54 o 
  -4   5   7       36.03       33.41      2.46 o 
  -3   5   7      118.35       98.36      4.88 o 
  -2   5   7        0.98        0.11      0.74 o 
  -1   5   7       74.54       71.94      6.54 o 
   0   5   7       50.91       51.36      6.83 o 
   1   5   7       44.36       48.29      2.65 o 
   2   5   7       12.39       16.86      1.57 o 
   3   5   7      231.33      273.06      9.61 o 
   4   5   7        0.10        0.25      1.17 o 
  -6   6   7       41.25       34.95      2.78 o 
  -5   6   7       36.11       31.56      2.85 o 
  -4   6   7        0.60        1.82      0.85 o 
  -3   6   7       66.66       56.15      5.77 o 
  -2   6   7       64.15       62.46      3.56 o 
  -1   6   7      190.17      192.42      8.60 o 
   0   6   7      103.09      110.96      5.53 o 
   1   6   7       87.44       90.39      4.72 o 
   2   6   7       11.99       15.65      2.92 o 
   3   6   7      235.32      246.26     14.95 o 
  -3   7   7       14.04       17.94      2.28 o 
  -2   7   7       22.18       24.04      5.69 o 
  -1   7   7       21.20       26.30      2.70 o 
   0   7   7        3.50        3.96      1.09 o 
   1   7   7        3.05        3.13      0.86 o 
   2   7   7       11.43        9.10      1.40 o 
  -1 -10   8       34.06       32.79      2.21 o 
   0 -10   8       49.21       43.43      2.21 o 
   1 -10   8        0.61       -0.21      0.73 o 
   2 -10   8       11.66        7.55      1.99 o 
  -3  -9   8       62.41       56.97      2.42 o 
  -2  -9   8       13.51       15.41      2.21 o 
  -1  -9   8        1.21        2.89      1.01 o 
   0  -9   8      201.19      206.90      7.64 o 
   1  -9   8        1.66        1.19      0.84 o 
   2  -9   8       17.88       13.82      1.88 o 
   3  -9   8        0.06        0.10      0.74 o 
   4  -9   8       67.42       74.02      6.26 o 
  -5  -8   8        9.61        7.84      1.57 o 
  -4  -8   8        7.89        8.04      1.46 o 
  -3  -8   8       70.17       72.67      3.02 o 
  -2  -8   8       29.50       32.06      1.96 o 
  -1  -8   8       30.21       27.41      1.93 o 
   0  -8   8        8.60        8.62      1.33 o 
   1  -8   8       70.10       63.52      3.25 o 
   2  -8   8      174.74      171.73      5.74 o 
   3  -8   8       16.79       18.73      1.60 o 
   4  -8   8        8.72        6.66      1.78 o 
   5  -8   8       19.80       23.08      2.63 o 
  -6  -7   8        9.62        8.75      1.33 o 
  -5  -7   8        2.83        2.94      1.52 o 
  -4  -7   8      100.27       96.11      4.28 o 
  -3  -7   8       40.55       41.64      2.23 o 
  -2  -7   8        4.37        4.73      0.99 o 
  -1  -7   8       12.13        9.65      1.29 o 
   0  -7   8        0.08        0.28      0.79 o 
   1  -7   8      106.37      103.28      4.60 o 
   2  -7   8       13.67       14.24      1.84 o 
   3  -7   8      147.16      138.44      4.81 o 
   4  -7   8       17.57       15.36      1.88 o 
   5  -7   8        6.29        8.41      1.48 o 
   6  -7   8        0.06        1.56      1.29 o 
  -7  -6   8        0.04        0.97      0.99 o 
  -6  -6   8        1.14        1.39      0.97 o 
  -5  -6   8        5.73        8.55      1.23 o 
  -4  -6   8        0.02        0.38      0.85 o 
  -3  -6   8      683.89      657.44     22.05 o 
  -2  -6   8      227.92      220.38      8.17 o 
  -1  -6   8       46.84       47.58      2.38 o 
   0  -6   8      299.77      309.54      9.66 o 
   1  -6   8      441.44      443.51     11.94 o 
   2  -6   8        2.82        1.08      1.38 o 
   3  -6   8       13.34       11.10      1.40 o 
   4  -6   8        4.36        5.88      1.09 o 
   5  -6   8        9.71        7.26      1.21 o 
   6  -6   8        0.30       -0.89      1.01 o 
  -7  -5   8        0.05        0.05      0.89 o 
  -6  -5   8       27.55       26.80      1.94 o 
  -5  -5   8        7.66        6.68      1.34 o 
  -4  -5   8      316.65      318.22     11.69 o 
  -3  -5   8      867.45      832.60     24.26 o 
  -2  -5   8       38.62       39.65      2.05 o 
  -1  -5   8        2.27        2.86      0.67 o 
   0  -5   8       33.99       37.95      1.80 o 
   1  -5   8       21.78       21.43      1.34 o 
   2  -5   8      538.05      555.84     14.69 o 
   3  -5   8       40.32       44.48      2.36 o 
   4  -5   8      125.77       83.55      7.12 o 
   5  -5   8        2.56        3.79      1.77 o 
   6  -5   8       45.40       53.01      3.60 o 
  -8  -4   8      105.25      103.36      5.37 o 
  -7  -4   8       55.12       55.54      3.18 o 
  -6  -4   8      218.38      241.62      9.32 o 
  -5  -4   8        0.96        0.92      0.79 o 
  -4  -4   8      190.96      194.96      6.58 o 
  -3  -4   8       77.94       73.79      3.08 o 
  -2  -4   8       10.70       12.01      1.19 o 
  -1  -4   8       86.71       78.96      3.07 o 
   0  -4   8        2.69        3.39      0.68 o 
   1  -4   8      322.25      343.01      8.54 o 
   2  -4   8      149.38      163.72      4.94 o 
   3  -4   8      102.61      114.94      3.83 o 
   4  -4   8       54.42       59.12      4.02 o 
   5  -4   8       50.46       48.73      5.35 o 
   6  -4   8      180.61      194.33      7.62 o 
   7  -4   8        3.66        3.66      1.19 o 
  -8  -3   8        5.20        4.03      1.37 o 
  -7  -3   8        0.40        0.70      0.92 o 
  -6  -3   8        9.32        9.40      1.19 o 
  -5  -3   8      117.69      133.39      5.47 o 
  -4  -3   8      184.03      209.55      6.96 o 
  -3  -3   8        0.70        2.66      0.95 o 
  -2  -3   8        4.29        4.04      0.61 o 
  -1  -3   8       52.22       42.52      1.74 o 
   0  -3   8        1.04        0.00      0.59 o 
   1  -3   8      169.81      156.35      4.65 o 
   2  -3   8      121.21      130.10      4.08 o 
   3  -3   8      786.91      840.46     21.80 o 
   4  -3   8      174.44      200.92      7.67 o 
   5  -3   8      251.24      225.21     20.48 o 
   6  -3   8        0.21        0.30      2.61 o 
   7  -3   8       12.30       11.61      1.25 o 
  -8  -2   8        0.15       -0.10      0.85 o 
  -7  -2   8        0.06        0.19      0.86 o 
  -6  -2   8        0.34        0.74      1.05 o 
  -5  -2   8       44.75       40.99      2.66 o 
  -4  -2   8       34.52       35.08      1.92 o 
  -3  -2   8        3.15        2.14      0.63 o 
  -2  -2   8        5.03        6.70      0.84 o 
  -1  -2   8      160.11      158.23      4.60 o 
   0  -2   8      399.34      450.45     11.89 o 
   1  -2   8      295.89      338.28      9.12 o 
   2  -2   8       77.16       82.32      2.88 o 
   3  -2   8       19.39       19.89      1.43 o 
   4  -2   8        6.95        5.29      1.63 o 
   5  -2   8      493.62      484.96     14.41 o 
   6  -2   8        1.84        4.17      1.04 o 
   7  -2   8       39.09       35.41      2.07 o 
  -8  -1   8        1.38        2.17      0.85 o 
  -7  -1   8        2.01        1.96      1.02 o 
  -6  -1   8       47.90       49.45      2.95 o 
  -5  -1   8       48.27       50.87      2.82 o 
  -4  -1   8       22.29       27.82      1.88 o 
  -3  -1   8        9.62        9.25      1.11 o 
  -2  -1   8       88.34       89.72      3.38 o 
  -1  -1   8       43.04       45.28      1.77 o 
   0  -1   8       59.37       72.84      2.53 o 
   1  -1   8       23.43       34.25      1.39 o 
   2  -1   8      116.43      131.04      4.08 o 
   3  -1   8      234.85      249.08      7.03 o 
   4  -1   8        0.16       -0.69      0.71 o 
   5  -1   8      197.77      206.78      9.24 o 
   6  -1   8      183.51      212.32      7.81 o 
   7  -1   8      326.94      334.93     22.42 o 
  -8   0   8       58.21       63.75      4.10 o 
  -7   0   8        1.10        1.45      0.87 o 
  -6   0   8      150.93      159.27      5.52 o 
  -5   0   8        0.03        0.74      0.61 o 
  -4   0   8        9.34       10.95      1.32 o 
  -3   0   8        3.36        2.82      0.72 o 
  -2   0   8      600.39      658.16     22.73 o 
  -1   0   8        7.57        5.99      0.77 o 
   0   0   8        0.12        0.35      0.46 o 
   1   0   8      426.15      453.05     11.92 o 
   2   0   8       42.92       51.54      2.08 o 
   3   0   8        4.22        5.10      0.80 o 
   4   0   8       43.25       38.39      2.82 o 
   5   0   8        3.51        3.89      1.12 o 
   6   0   8        7.36        8.11      1.66 o 
  -8   1   8       13.80       12.21      1.56 o 
  -7   1   8      188.29      187.63      7.31 o 
  -6   1   8      256.53      271.69      8.77 o 
  -5   1   8      241.55      244.63      7.99 o 
  -4   1   8      307.79      317.94     11.37 o 
  -3   1   8      381.88      413.42     17.31 o 
  -2   1   8       21.37       23.55      1.36 o 
  -1   1   8       15.12       20.25      1.28 o 
   0   1   8      167.18      178.70      5.65 o 
   1   1   8        0.55        0.82      0.50 o 
   2   1   8       34.53       41.83      1.84 o 
   3   1   8       62.95       67.36      4.84 o 
   4   1   8      188.58      114.59      8.11 o 
   5   1   8        1.02       -0.71      1.01 o 
   6   1   8       39.42       16.51      8.11 o 
  -8   2   8       12.33       10.82      1.46 o 
  -7   2   8      315.03      319.43     11.14 o 
  -6   2   8      132.34      142.61      5.81 o 
  -5   2   8       71.68       75.52      3.60 o 
  -4   2   8       27.13       20.79      6.34 o 
  -3   2   8      838.13      828.25     27.29 o 
  -2   2   8      150.50      167.14      5.32 o 
  -1   2   8       67.77       72.68      2.73 o 
   0   2   8     1276.30     1291.73     42.10 o 
   1   2   8       61.36       67.89      3.09 o 
   2   2   8      103.74      104.44      5.46 o 
   3   2   8      134.36      132.59      5.96 o 
   4   2   8       66.52       56.60      2.89 o 
   5   2   8        0.65        1.30      1.25 o 
   6   2   8        0.77        3.02      0.92 o 
  -7   3   8       25.05       26.44      1.74 o 
  -6   3   8       23.89       22.93      2.11 o 
  -5   3   8        1.50        1.46      0.92 o 
  -4   3   8       68.39       69.45      3.20 o 
  -3   3   8      171.49      174.90      6.46 o 
  -2   3   8       38.48       40.80      2.28 o 
  -1   3   8     1044.48     1092.66     35.81 o 
   0   3   8      888.62      956.08     38.70 o 
   1   3   8        8.80        7.30      1.64 o 
   2   3   8       22.28       18.63      3.13 o 
   3   3   8       20.75       20.25      1.73 o 
   4   3   8       28.93       26.66      1.88 o 
   5   3   8       71.03       79.38      3.98 o 
  -7   4   8        3.90        3.63      1.07 o 
  -6   4   8       18.88       17.51      2.42 o 
  -5   4   8       82.01       86.69      6.26 o 
  -4   4   8      142.54      142.69      6.54 o 
  -3   4   8       41.13       45.52      3.63 o 
  -2   4   8       18.07       15.82      1.47 o 
  -1   4   8      763.86      752.11     24.90 o 
   0   4   8      347.46      322.78     24.99 o 
   1   4   8      406.84      345.91     14.79 o 
   2   4   8      129.04      142.09      5.55 o 
   3   4   8        0.61        0.33      1.05 o 
   4   4   8       44.83       44.43      3.27 o 
  -6   5   8        0.04       -0.14      1.00 o 
  -5   5   8       32.55       32.00      4.20 o 
  -4   5   8        9.65        8.92      1.30 o 
  -3   5   8      187.53      173.00      7.70 o 
  -2   5   8      129.45      121.13      4.71 o 
  -1   5   8       13.69       11.82      1.71 o 
   0   5   8      284.75      297.84     12.88 o 
   1   5   8      121.73      123.98      6.07 o 
   2   5   8      474.05      535.55     22.04 o 
   3   5   8       31.03       33.06      2.49 o 
   4   5   8       31.51       19.50      3.27 o 
  -5   6   8      134.79      121.20     14.38 o 
  -4   6   8       72.78       70.15      3.52 o 
  -3   6   8      235.44      208.28     14.66 o 
  -2   6   8       49.33       54.84      3.22 o 
  -1   6   8        6.57        6.82      1.33 o 
   0   6   8       41.68       40.32      2.76 o 
   1   6   8        2.23        1.79      2.53 o 
   2   6   8      114.83      120.14      7.97 o 
  -3   7   8       50.02       49.54      3.70 o 
  -2   7   8       35.49       41.00      3.27 o 
  -1   7   8        0.00       -0.31      0.85 o 
   0   7   8       31.34       30.27      2.05 o 
  -3  -9   9        0.29        3.42      1.71 o 
  -2  -9   9       15.82       15.88      1.76 o 
  -1  -9   9       53.52       54.49      2.76 o 
   0  -9   9        0.00       -0.08      0.83 o 
   1  -9   9       38.88       36.13      2.10 o 
   2  -9   9        5.35        6.92      1.11 o 
   3  -9   9        7.16        5.84      1.85 o 
  -4  -8   9        0.65        1.42      0.94 o 
  -3  -8   9       27.56       27.64      1.72 o 
  -2  -8   9       14.04       13.37      1.57 o 
  -1  -8   9       26.43       25.61      1.85 o 
   0  -8   9        8.87        9.07      1.35 o 
   1  -8   9        2.23        1.85      0.91 o 
   2  -8   9        6.61        7.16      1.15 o 
   3  -8   9       32.65       35.00      3.22 o 
   4  -8   9        3.83        5.08      1.22 o 
  -6  -7   9        4.02        2.28      2.99 o 
  -5  -7   9       17.11       25.48      1.95 o 
  -4  -7   9        0.01        1.03      0.94 o 
  -3  -7   9       15.36       15.64      1.39 o 
  -2  -7   9      144.84      144.53     10.66 o 
  -1  -7   9       43.86       45.07      3.49 o 
   0  -7   9        1.82        0.43      0.95 o 
   1  -7   9        0.74        1.13      0.97 o 
   2  -7   9        0.77        0.91      1.01 o 
   3  -7   9        0.79        1.94      1.02 o 
   4  -7   9       59.92       69.13      3.36 o 
   5  -7   9       52.39       55.26      4.32 o 
  -6  -6   9        0.46        0.46      0.91 o 
  -5  -6   9      180.24      188.36      7.22 o 
  -4  -6   9        1.35        2.51      1.03 o 
  -3  -6   9      729.44      638.62     34.29 o 
  -2  -6   9       54.77       56.90      3.11 o 
  -1  -6   9      464.78      506.07     15.18 o 
   0  -6   9       98.50      101.23      3.90 o 
   1  -6   9       10.57       10.76      1.65 o 
   2  -6   9      117.73      114.22      4.83 o 
   3  -6   9       24.52       26.01      2.13 o 
   4  -6   9        7.16        8.22      1.14 o 
   5  -6   9       12.77       12.46      1.40 o 
   6  -6   9       14.60       11.96      2.56 o 
  -7  -5   9       63.55       48.55      2.70 o 
  -6  -5   9        0.02       -0.18      0.82 o 
  -5  -5   9        0.27        0.74      0.93 o 
  -4  -5   9      206.49      182.83     11.10 o 
  -3  -5   9      154.52      131.66      6.61 o 
  -2  -5   9        0.05       -0.44      0.73 o 
  -1  -5   9      300.34      330.64      9.08 o 
   0  -5   9       96.76      104.23      3.53 o 
   1  -5   9      727.16      738.07     19.24 o 
   2  -5   9        0.05        0.40      0.80 o 
   3  -5   9      394.53      437.60     13.26 o 
   4  -5   9     1101.40     1248.91     35.66 o 
   5  -5   9       15.10       17.92      2.42 o 
   6  -5   9        3.10        4.14      1.50 o 
  -7  -4   9      197.47      183.89      7.10 o 
  -6  -4   9       27.27       24.31      2.13 o 
  -5  -4   9       11.45       12.29      1.35 o 
  -4  -4   9        0.17        0.32      0.73 o 
  -3  -4   9        0.10       -0.23      0.75 o 
  -2  -4   9      130.06      124.77      5.16 o 
  -1  -4   9       22.96       25.01      1.72 o 
   0  -4   9        7.39        8.26      0.93 o 
   1  -4   9      558.77      587.35     17.31 o 
   2  -4   9      133.83      137.76      4.71 o 
   3  -4   9     1015.42     1113.87     31.96 o 
   4  -4   9      210.13      232.12      7.51 o 
   5  -4   9        6.09        7.52      1.27 o 
   6  -4   9        0.89        1.23      2.13 o 
  -8  -3   9        0.03        0.10      1.03 o 
  -7  -3   9        1.04        0.32      0.88 o 
  -6  -3   9        0.01       -0.75      0.75 o 
  -5  -3   9       15.62       19.01      1.61 o 
  -4  -3   9        9.12       10.36      1.02 o 
  -3  -3   9       81.76       83.44      2.98 o 
  -2  -3   9       17.45       23.71      1.87 o 
  -1  -3   9       31.92       34.97      1.65 o 
   0  -3   9      129.80      133.90      4.18 o 
   1  -3   9        1.15        0.81      0.75 o 
   2  -3   9      455.02      467.71     12.53 o 
   3  -3   9      702.17      766.81     22.35 o 
   4  -3   9      457.97      344.35     21.64 o 
   5  -3   9      214.52      242.81     11.38 o 
   6  -3   9       19.12       22.97      4.12 o 
  -8  -2   9       85.01       84.37      4.54 o 
  -7  -2   9        3.73        2.52      0.90 o 
  -6  -2   9        6.15        3.86      1.06 o 
  -5  -2   9       18.11       18.84      1.54 o 
  -4  -2   9        0.42        0.23      0.59 o 
  -3  -2   9      131.25      137.52      4.91 o 
  -2  -2   9        9.01        8.19      1.06 o 
  -1  -2   9       18.41       17.39      1.19 o 
   0  -2   9        0.49        0.23      0.58 o 
   1  -2   9      471.44      502.09     13.27 o 
   2  -2   9        1.07        1.30      0.76 o 
   3  -2   9        1.50        2.82      0.88 o 
   4  -2   9      449.56      453.45     19.25 o 
   5  -2   9        7.54        8.95      1.16 o 
   6  -2   9      185.08      204.41      7.99 o 
  -8  -1   9        8.03        7.68      1.31 o 
  -7  -1   9      157.64      173.55      6.91 o 
  -6  -1   9        0.36        0.57      1.05 o 
  -5  -1   9       35.26       37.59      4.16 o 
  -4  -1   9      884.49      932.75     31.24 o 
  -3  -1   9      115.73      122.99      4.47 o 
  -2  -1   9        6.55        7.28      1.03 o 
  -1  -1   9      303.38      314.66      9.50 o 
   0  -1   9      101.79      101.52      3.21 o 
   1  -1   9       13.77       13.50      1.11 o 
   2  -1   9      131.12      144.80      5.05 o 
   3  -1   9       71.17       77.91      3.33 o 
   4  -1   9        5.39        4.50      0.91 o 
   5  -1   9        1.26        0.51      0.78 o 
  -8   0   9       43.82       47.55      4.13 o 
  -7   0   9       51.32       54.00      5.26 o 
  -6   0   9        6.80        8.90      1.25 o 
  -5   0   9      277.83      283.77     16.46 o 
  -4   0   9       38.14       47.13      3.42 o 
  -3   0   9      199.36      203.65     18.43 o 
  -2   0   9      221.55      241.41     10.56 o 
  -1   0   9        0.72        1.23      0.58 o 
   0   0   9       18.00       20.23      1.40 o 
   1   0   9      129.69      142.96      4.32 o 
   2   0   9       76.04       92.28      3.60 o 
   3   0   9       23.53       25.48      1.59 o 
   4   0   9        9.03        9.87      1.15 o 
   5   0   9        3.13        1.46      1.09 o 
   6   0   9       25.57        6.48      3.32 o 
  -8   1   9       32.09       30.18      3.13 o 
  -7   1   9       43.18       44.68      3.02 o 
  -6   1   9      206.75      219.77      9.90 o 
  -5   1   9      605.94      654.40     22.78 o 
  -4   1   9        6.42        4.05      1.03 o 
  -3   1   9       68.69       72.59      8.39 o 
  -2   1   9       18.96       20.35      1.65 o 
  -1   1   9      409.41      396.26     11.73 o 
   0   1   9        4.63        5.34      0.79 o 
   1   1   9        1.77        1.72      0.70 o 
   2   1   9      118.49      118.11      7.18 o 
   3   1   9       21.14       18.99      1.68 o 
   4   1   9       26.04       20.95      1.69 o 
   5   1   9      138.26      145.67      6.69 o 
   6   1   9       12.74       -0.71      3.56 o 
  -7   2   9      338.14      330.27     16.44 o 
  -6   2   9       52.56       54.26      2.73 o 
  -5   2   9      412.16      433.50     18.22 o 
  -4   2   9      236.53      248.35     18.37 o 
  -3   2   9      801.45      803.87     32.72 o 
  -2   2   9       47.29       48.24      2.16 o 
  -1   2   9      282.25      306.60      9.27 o 
   0   2   9      137.78      140.13      5.41 o 
   1   2   9      402.35      398.92     18.51 o 
   2   2   9        9.05        6.21      1.92 o 
   3   2   9        0.35        0.48      0.84 o 
   4   2   9       35.98       33.65      3.11 o 
   5   2   9        1.94        2.17      0.93 o 
  -7   3   9        1.06        1.66      0.75 o 
  -6   3   9       46.65       50.98      3.01 o 
  -5   3   9       25.15       31.31      2.35 o 
  -4   3   9      300.53      272.09     20.43 o 
  -3   3   9      283.29      277.06     16.30 o 
  -2   3   9     1308.74     1360.15     44.27 o 
  -1   3   9        6.50        6.19      1.05 o 
   0   3   9     1614.02     1703.91     68.04 o 
   1   3   9        2.64        3.50      1.21 o 
   2   3   9      211.97      211.23      9.82 o 
   3   3   9       29.74       30.11      4.13 o 
   4   3   9        1.12        1.15      1.02 o 
  -6   4   9       16.19       16.23      2.14 o 
  -5   4   9        0.52        0.00      1.00 o 
  -4   4   9      343.24      361.29     15.58 o 
  -3   4   9       15.62       14.44      1.56 o 
  -2   4   9        2.86        4.98      1.01 o 
  -1   4   9        2.37        3.60      1.05 o 
   0   4   9       75.24       83.75      4.64 o 
   1   4   9        4.81        5.32      2.28 o 
   2   4   9       27.20       30.55      2.57 o 
   3   4   9       21.66       24.71      2.12 o 
   4   4   9        1.44        1.85      1.99 o 
  -5   5   9        4.72        3.84      1.14 o 
  -4   5   9        5.40        6.28      1.07 o 
  -3   5   9       22.63       26.85      2.06 o 
  -2   5   9       20.42       22.33      2.35 o 
  -1   5   9       11.18       16.44      1.92 o 
   0   5   9      128.93      141.32      6.63 o 
   1   5   9       80.52       84.69      4.46 o 
   2   5   9       13.52       14.24      1.60 o 
  -3   6   9        3.60        5.98      1.42 o 
  -2   6   9       25.35       27.33      2.85 o 
  -1   6   9       37.05       39.16      2.51 o 
   0   6   9        0.65        0.87      0.89 o 
   1   6   9       14.53       12.67      1.33 o 
  -2  -9  10        3.28        3.21      1.33 o 
  -1  -9  10        2.66        2.18      1.05 o 
   0  -9  10      129.96      134.26      5.66 o 
   1  -9  10       56.67       59.19      2.73 o 
   2  -9  10       26.39       22.92      2.85 o 
  -4  -8  10       28.13       23.42      2.36 o 
  -3  -8  10      110.48      104.10      4.79 o 
  -2  -8  10       14.62       15.00      1.61 o 
  -1  -8  10      137.19      135.25      4.77 o 
   0  -8  10      290.98      292.92     10.41 o 
   1  -8  10       10.20       10.27      1.34 o 
   2  -8  10       38.26       38.52      2.21 o 
   3  -8  10       22.40       20.37      2.51 o 
  -5  -7  10      312.17      299.26     21.35 o 
  -4  -7  10      123.77      103.70      4.47 o 
  -3  -7  10      125.62      148.00      6.66 o 
  -2  -7  10        1.02        1.53      1.06 o 
  -1  -7  10       51.45       55.88      2.72 o 
   0  -7  10       19.79       26.54      2.15 o 
   1  -7  10      193.95      209.04      7.89 o 
   2  -7  10       29.86       32.83      2.33 o 
   3  -7  10       40.75       45.71      2.65 o 
   4  -7  10       19.77       18.39      1.86 o 
  -6  -6  10       27.20       22.31      2.06 o 
  -5  -6  10       47.07       36.04      2.31 o 
  -4  -6  10       11.16       11.64      1.51 o 
  -3  -6  10       68.79       68.85      4.42 o 
  -2  -6  10      235.37      253.33      9.39 o 
  -1  -6  10      379.31      396.22     12.13 o 
   0  -6  10        4.04        4.64      0.95 o 
   1  -6  10        9.93        8.48      2.13 o 
   2  -6  10       19.32       25.41      3.04 o 
   3  -6  10       65.06       81.59      3.86 o 
   4  -6  10        0.86        1.77      1.53 o 
   5  -6  10        3.48        2.82      1.55 o 
  -6  -5  10       28.03       30.59      2.12 o 
  -5  -5  10       13.91       11.83      1.45 o 
  -4  -5  10        1.61        0.36      0.99 o 
  -3  -5  10       76.62       73.49      3.57 o 
  -2  -5  10      212.41      221.15      8.56 o 
  -1  -5  10      259.61      274.32      8.60 o 
   0  -5  10      402.86      406.16     11.10 o 
   1  -5  10      329.34      326.31     14.79 o 
   2  -5  10       12.44       11.84      1.37 o 
   3  -5  10      131.34      159.26      6.38 o 
   5  -5  10        6.88        8.04      1.14 o 
  -7  -4  10       35.41       30.83      3.63 o 
  -6  -4  10       19.84       22.57      2.03 o 
  -5  -4  10       12.46       10.56      1.29 o 
  -4  -4  10        1.07        2.23      0.94 o 
  -3  -4  10      138.43      150.30      7.52 o 
  -2  -4  10       36.52       35.55      2.42 o 
  -1  -4  10        8.52       10.90      1.07 o 
   0  -4  10     1391.75     1532.32     43.50 o 
   1  -4  10       30.94       32.43      2.08 o 
   2  -4  10      839.43      826.37     31.50 o 
   3  -4  10      121.32      136.82      4.87 o 
   5  -4  10       31.33       29.54      3.97 o 
  -7  -3  10        3.52        4.68      1.10 o 
  -6  -3  10       30.60       33.62      2.33 o 
  -5  -3  10       10.83        9.34      1.22 o 
  -4  -3  10       76.63       76.62      4.04 o 
  -3  -3  10        0.54        0.73      0.72 o 
  -2  -3  10        0.01        0.31      0.73 o 
  -1  -3  10      447.37      450.77     13.61 o 
   0  -3  10      113.34      116.83      4.93 o 
   1  -3  10        5.35        6.29      1.07 o 
   2  -3  10      196.60      184.70      6.90 o 
   3  -3  10        5.11        6.71      1.56 o 
   4  -3  10       23.81       28.56      2.17 o 
   5  -3  10       68.73       75.95      3.48 o 
   6  -3  10        0.32        0.52      0.97 o 
  -7  -2  10       24.79       28.21      2.05 o 
  -6  -2  10       94.93       99.01      4.56 o 
  -5  -2  10        5.53        7.60      1.07 o 
  -4  -2  10        0.29        0.17      0.66 o 
  -3  -2  10        7.42        7.49      1.19 o 
  -2  -2  10      107.44      106.17      4.53 o 
  -1  -2  10       22.84       21.74      1.52 o 
   0  -2  10        0.70        0.28      0.77 o 
   1  -2  10       79.53       67.06      2.58 o 
   2  -2  10        0.90        1.70      0.85 o 
   3  -2  10       32.17       31.00      2.06 o 
   4  -2  10      267.69      277.91     10.08 o 
   5  -2  10        2.94        4.02      1.05 o 
   6  -2  10        7.25        5.51      1.50 o 
  -7  -1  10       29.99       30.71      2.73 o 
  -6  -1  10        7.95        9.25      1.68 o 
  -5  -1  10       52.77       49.51      5.88 o 
  -4  -1  10       76.12       79.14      6.19 o 
  -3  -1  10      117.23      111.63      4.70 o 
  -2  -1  10      116.47       95.62     17.51 o 
  -1  -1  10       78.05       73.95      4.14 o 
   0  -1  10       63.64       67.35      4.85 o 
   1  -1  10       32.16       31.90      1.95 o 
   2  -1  10        0.14        0.38      0.81 o 
   3  -1  10       24.45       22.96      1.76 o 
   4  -1  10        1.33       -0.37      1.65 o 
   5  -1  10       19.76       17.19      1.81 o 
  -7   0  10      967.17     1041.30     59.37 o 
  -6   0  10      159.34      164.66     13.10 o 
  -5   0  10      116.91      113.13     17.80 o 
  -4   0  10       64.15       67.76      4.26 o 
  -3   0  10       18.60       13.85      3.49 o 
  -2   0  10        1.22        1.88      0.79 o 
  -1   0  10       74.62       87.56      3.79 o 
   0   0  10       84.40       89.59      3.33 o 
   1   0  10       10.13        8.47      1.27 o 
   2   0  10       95.56       87.93      8.43 o 
   3   0  10      343.96      341.66     14.79 o 
   4   0  10        0.00       -0.03      1.31 o 
   5   0  10       13.78       10.13      3.66 o 
  -7   1  10        2.55        3.13      1.42 o 
  -6   1  10      276.59      298.46     12.96 o 
  -5   1  10      166.17      182.13      8.35 o 
  -4   1  10      400.08      404.08     22.42 o 
  -3   1  10        7.95        8.79      1.37 o 
  -2   1  10      125.28      112.31      5.53 o 
  -1   1  10      313.43      317.80      9.61 o 
   0   1  10       53.65       55.20      2.40 o 
   1   1  10      170.42      169.98      7.88 o 
   2   1  10        9.21        8.01      1.47 o 
   3   1  10      209.82      208.79      7.64 o 
   4   1  10       53.34       57.99      4.91 o 
   5   1  10       10.76        7.48      1.59 o 
  -7   2  10        5.71        4.13      1.42 o 
  -6   2  10        0.01       -0.75      0.75 o 
  -5   2  10      153.26      156.42      7.24 o 
  -4   2  10      329.81      350.14     14.89 o 
  -3   2  10        9.82        9.38      1.36 o 
  -2   2  10       57.89       55.59      2.40 o 
  -1   2  10       34.66       34.78      2.12 o 
   0   2  10      181.87      179.60      6.67 o 
   1   2  10      103.09       74.16      6.41 o 
   2   2  10       12.88       10.03      1.71 o 
   3   2  10       13.14       10.38      1.78 o 
   4   2  10       10.41        8.73      2.56 o 
  -6   3  10        8.09        6.60      0.98 o 
  -5   3  10       42.80       40.15      3.77 o 
  -4   3  10       68.19       62.64      4.84 o 
  -3   3  10      129.84      132.43     10.61 o 
  -2   3  10       23.99       26.40      2.10 o 
  -1   3  10      180.36      181.41      6.67 o 
   0   3  10       85.61       97.54      5.21 o 
   1   3  10        7.30        6.72      1.60 o 
   2   3  10        1.48        1.22      1.12 o 
   3   3  10        0.90       -0.15      2.35 o 
  -5   4  10        0.60        0.28      0.85 o 
  -4   4  10       93.02       81.28      5.69 o 
  -3   4  10        1.80       -0.16      1.28 o 
  -2   4  10      137.43      131.41      5.99 o 
  -1   4  10       33.13       35.94      2.70 o 
   0   4  10       26.04       24.53      2.26 o 
   1   4  10        6.12        7.92      1.50 o 
   2   4  10        5.92        7.83      1.37 o 
  -3   5  10        0.29        1.78      1.35 o 
  -2   5  10       34.93       33.88      3.13 o 
  -1   5  10       27.11       27.57      2.11 o 
   0   5  10       20.85       23.09      1.95 o 
   1   5  10       10.55        7.71      2.14 o 
  -3  -8  11        0.12        0.19      1.20 o 
  -2  -8  11        7.23        6.11      1.19 o 
  -1  -8  11       14.53       17.24      5.17 o 
   0  -8  11       45.08       45.38      2.47 o 
   1  -8  11       10.10        7.89      1.10 o 
   2  -8  11       60.34       54.94      3.27 o 
  -4  -7  11     1227.50     1163.85     47.01 o 
  -3  -7  11      213.74      223.37     10.27 o 
  -2  -7  11       66.78       71.42      3.55 o 
  -1  -7  11        0.07       -0.23      0.85 o 
   0  -7  11        0.17       -0.86      0.86 o 
   1  -7  11        1.54        1.70      0.97 o 
   2  -7  11       12.61       10.51      2.02 o 
   3  -7  11      168.30      164.01      7.04 o 
  -5  -6  11       97.28       97.26      7.68 o 
  -4  -6  11       18.17       19.60      2.49 o 
  -3  -6  11        9.73        9.83      1.74 o 
  -2  -6  11      524.12      553.91     18.90 o 
  -1  -6  11       19.21       22.62      1.71 o 
   0  -6  11       66.09       71.60      3.26 o 
   1  -6  11       14.39       13.36      1.71 o 
   2  -6  11       65.10       68.86      4.18 o 
   4  -6  11       28.48       20.20      3.53 o 
  -6  -5  11        2.31        0.43      1.71 o 
  -5  -5  11       52.21       56.76      2.94 o 
  -4  -5  11        8.07        7.09      1.57 o 
  -3  -5  11       28.90       31.61      2.25 o 
  -2  -5  11      114.65      121.05      7.22 o 
  -1  -5  11      134.33      141.95      4.93 o 
   0  -5  11      467.92      480.63     14.38 o 
   1  -5  11        1.17        0.11      0.95 o 
   2  -5  11       13.98       18.26      1.58 o 
   3  -5  11       68.88       81.11      3.78 o 
   4  -5  11       22.29       23.52      5.14 o 
  -6  -4  11       12.61       11.94      1.84 o 
  -5  -4  11        6.44        7.74      1.24 o 
  -4  -4  11        6.24        8.29      1.60 o 
  -3  -4  11        8.74        7.82      1.54 o 
  -2  -4  11       25.89       33.08      2.07 o 
  -1  -4  11        7.87        7.15      0.99 o 
   0  -4  11       22.41       27.45      2.44 o 
   1  -4  11       80.53       85.01      4.05 o 
   2  -4  11       24.00       24.52      2.61 o 
   3  -4  11        6.58        3.81      2.24 o 
   4  -4  11        2.39        0.62      1.33 o 
   5  -4  11        0.07        1.61      1.51 o 
  -6  -3  11        1.27        2.12      1.03 o 
  -5  -3  11       19.68       18.68      1.68 o 
  -4  -3  11      124.74      132.58      6.77 o 
  -3  -3  11        3.74        5.17      1.40 o 
  -2  -3  11        6.01        3.86      1.42 o 
  -1  -3  11        5.22        6.81      1.02 o 
   0  -3  11        5.21        5.79      1.17 o 
   1  -3  11       88.79       76.70      6.48 o 
   2  -3  11       36.61       34.60      3.15 o 
   3  -3  11       14.84       14.05      1.57 o 
   4  -3  11        0.03        0.38      0.91 o 
   5  -3  11        9.03        8.80      1.33 o 
  -7  -2  11        7.97        7.86      1.44 o 
  -6  -2  11        1.01        0.70      0.92 o 
  -5  -2  11       70.25       64.95      3.07 o 
  -4  -2  11        0.88        0.64      0.70 o 
  -3  -2  11        4.94        4.22      1.01 o 
  -2  -2  11        0.01        0.61      0.68 o 
  -1  -2  11        0.94        2.30      0.96 o 
   0  -2  11       24.69       15.14      3.49 o 
   1  -2  11        0.37        1.55      1.05 o 
   2  -2  11       34.08       27.54      3.68 o 
   3  -2  11        0.30        0.99      0.92 o 
   4  -2  11        6.38        8.06      2.92 o 
   5  -2  11       22.31       25.09     12.24 o 
  -7  -1  11      145.49      146.20      9.54 o 
  -6  -1  11       16.76       18.86      1.91 o 
  -5  -1  11        1.10        1.66      0.89 o 
  -4  -1  11      150.22      143.12     22.92 o 
  -3  -1  11        7.73        5.81      1.11 o 
  -2  -1  11       65.05       61.90      4.98 o 
  -1  -1  11      110.83      105.23      4.43 o 
   0  -1  11       94.67       96.88      5.33 o 
   1  -1  11        9.13        9.20      1.34 o 
   2  -1  11       48.44       49.51      2.91 o 
   3  -1  11       12.00       11.25      1.60 o 
   4  -1  11       80.04       77.56      4.17 o 
   5  -1  11        6.10        4.56      1.42 o 
  -7   0  11      123.22      121.57      8.26 o 
  -6   0  11       79.31       83.86     10.68 o 
  -5   0  11        1.56        2.04      0.89 o 
  -4   0  11        1.04        1.94      0.92 o 
  -3   0  11        1.19        1.14      0.71 o 
  -2   0  11       11.84       12.43      2.49 o 
  -1   0  11      284.99      292.27     10.40 o 
   0   0  11       43.15       50.27      2.27 o 
   1   0  11      182.56      165.90      6.48 o 
   2   0  11       11.87       12.02      1.66 o 
   4   0  11        0.02       -1.38      1.38 o 
  -6   1  11       43.47       39.55      2.53 o 
  -5   1  11       17.22       16.63      1.68 o 
  -4   1  11        0.03       -0.42      1.21 o 
  -3   1  11       21.16       20.20      1.95 o 
  -2   1  11       57.16       60.33      3.51 o 
  -1   1  11      871.64      925.41     26.39 o 
   0   1  11       19.89       21.94      1.48 o 
   1   1  11       51.51       56.11      3.86 o 
   2   1  11        0.43       -1.14      1.14 o 
   3   1  11       15.11       13.77      3.20 o 
   4   1  11        0.27        0.23      1.05 o 
  -6   2  11        4.05        3.56      1.14 o 
  -5   2  11       98.60      104.37      5.03 o 
  -4   2  11       46.15       45.48      3.99 o 
  -3   2  11        2.27        2.30      0.92 o 
  -2   2  11        2.21        1.28      1.00 o 
  -1   2  11       92.21       92.38      3.84 o 
   0   2  11        0.01       -0.34      1.16 o 
   1   2  11       16.24       14.53      3.63 o 
   2   2  11        0.00       -0.19      1.28 o 
   3   2  11       30.31       25.04      4.06 o 
  -5   3  11        4.26        2.99      1.00 o 
  -4   3  11        6.76        6.98      1.42 o 
  -3   3  11        2.71        4.70      1.28 o 
  -2   3  11        8.05        9.33      1.20 o 
  -1   3  11       14.25       15.90      1.54 o 
   0   3  11       19.73       21.64      2.12 o 
   1   3  11       10.21        6.83      1.40 o 
   2   3  11        0.50       -0.63      0.97 o 
  -3   4  11        1.71        1.00      1.00 o 
  -2   4  11       30.29       30.32      2.85 o 
  -1   4  11        0.56        0.41      1.03 o 
   0   4  11       15.68       15.90      3.27 o 
   1   4  11       23.66       20.36      1.74 o 
  -3  -7  12        0.79        1.71      1.20 o 
  -2  -7  12       40.63       41.83      3.01 o 
  -1  -7  12        8.77        9.61      3.30 o 
   0  -7  12        0.74        0.42      0.90 o 
   1  -7  12        0.19        1.29      0.94 o 
   2  -7  12      112.73      110.17      5.39 o 
  -4  -6  12        0.10        0.72      1.15 o 
  -3  -6  12      149.16      167.04      8.05 o 
  -2  -6  12       66.33       64.25      3.30 o 
  -1  -6  12       51.72       55.92      3.77 o 
   0  -6  12        7.92        4.94      1.97 o 
   1  -6  12       13.10       13.80      5.71 o 
   2  -6  12      258.07      260.39     11.43 o 
  -5  -5  12        5.55        4.35      1.40 o 
  -4  -5  12       26.23       32.58      2.80 o 
  -3  -5  12        2.74        1.61      0.94 o 
  -2  -5  12       78.89       82.88      3.85 o 
  -1  -5  12      109.13      105.00      3.86 o 
   0  -5  12        2.16        1.91      1.00 o 
   1  -5  12        1.59        0.85      1.91 o 
   2  -5  12        4.71        1.35      2.84 o 
   3  -5  12       21.80        4.61      3.90 o 
  -5  -4  12        0.01        0.20      0.87 o 
  -4  -4  12        7.34        7.80      1.23 o 
  -3  -4  12        1.69        3.57      0.97 o 
  -2  -4  12        1.57        1.42      1.09 o 
  -1  -4  12       23.16       17.58      1.54 o 
   0  -4  12       10.80       15.02      1.63 o 
   1  -4  12        1.56        2.21      0.99 o 
   2  -4  12        0.56        0.45      2.29 o 
   3  -4  12       84.33       98.97      5.18 o 
   4  -4  12        3.08        3.24      3.27 o 
  -5  -3  12      167.08      160.43     10.39 o 
  -4  -3  12      137.56      139.36      9.40 o 
  -3  -3  12       69.86       72.17      5.84 o 
  -2  -3  12       32.89       34.02      2.87 o 
  -1  -3  12        1.93        0.93      1.13 o 
   0  -3  12        9.36        4.42      1.40 o 
   1  -3  12        0.44        0.74      1.20 o 
   2  -3  12       11.19       12.70      2.59 o 
   3  -3  12        3.06        2.73      2.65 o 
   4  -3  12        5.37        5.94      1.77 o 
  -6  -2  12       25.20       25.34      2.85 o 
  -5  -2  12       21.83       16.94      2.56 o 
  -4  -2  12       61.90       65.76      5.69 o 
  -3  -2  12       67.89       70.30      3.91 o 
  -2  -2  12        4.20        2.85      1.57 o 
  -1  -2  12       88.33       75.38      6.76 o 
   0  -2  12        1.09       -0.16      1.09 o 
   1  -2  12        6.31        6.53      1.68 o 
   2  -2  12      113.24      121.24      6.49 o 
   3  -2  12        0.14       -1.86      1.86 o 
   4  -2  12        0.75        0.63      1.37 o 
  -6  -1  12        0.05        0.57      1.14 o 
  -5  -1  12        1.55        1.76      0.93 o 
  -4  -1  12        1.90        0.92      1.21 o 
  -3  -1  12       17.86       18.84      1.86 o 
  -2  -1  12       37.38       37.98      2.85 o 
  -1  -1  12        7.75        2.12      1.28 o 
   0  -1  12        3.34        4.48      1.41 o 
   1  -1  12       32.37       30.82      2.92 o 
   2  -1  12       13.80       14.35      2.44 o 
   3  -1  12        3.79        2.36      2.23 o 
  -6   0  12       73.60       70.19      5.27 o 
  -5   0  12        0.44        0.34      0.79 o 
  -4   0  12        2.91        1.73      0.85 o 
  -3   0  12        0.49        0.93      0.79 o 
  -2   0  12       50.17       44.44      2.86 o 
  -1   0  12      102.46      109.50      4.51 o 
   0   0  12      315.47      314.39     13.74 o 
   1   0  12       44.90       35.19      2.28 o 
   2   0  12        4.46        1.96      1.16 o 
   3   0  12       12.11        9.25      1.33 o 
  -5   1  12       69.58       60.16      4.34 o 
  -4   1  12       18.59       19.25      1.74 o 
  -3   1  12       18.90       17.82      1.74 o 
  -2   1  12      196.35      228.93     10.32 o 
  -1   1  12      440.34      455.87     15.45 o 
   0   1  12        2.14        0.01      1.16 o 
   1   1  12       41.18       36.04      3.13 o 
   2   1  12       64.25       56.95      4.41 o 
   3   1  12        0.01       -1.28      1.85 o 
  -4   2  12       11.44       10.39      1.57 o 
  -3   2  12      112.08      119.72      7.69 o 
  -2   2  12       25.12       26.76      2.70 o 
  -1   2  12      103.57      104.13      5.27 o 
   0   2  12        4.78        3.50      1.26 o 
   1   2  12        0.00       -0.10      1.05 o 
  -3   3  12       11.94        9.82      1.99 o 
  -1   3  12        0.16        0.57      1.28 o 
   0   3  12      109.30      102.06      7.12 o 
  -3  -6  13        1.50        1.42      2.56 o 
  -2  -6  13       17.55       11.96      2.56 o 
   0  -6  13        0.49       -0.67      1.08 o 
   1  -6  13        0.07       -0.50      0.99 o 
  -4  -5  13        4.31        5.13      1.99 o 
  -3  -5  13        8.57       10.42      1.44 o 
  -2  -5  13       27.28       28.51      4.48 o 
  -1  -5  13       33.75       28.91      2.42 o 
   0  -5  13       26.67       26.29      1.90 o 
   1  -5  13       25.10       25.46      2.35 o 
   2  -5  13        7.08        3.31      2.21 o 
  -4  -4  13        2.89        2.01      1.03 o 
  -3  -4  13        9.15        6.55      1.33 o 
  -2  -4  13        0.65        0.36      1.42 o 
  -1  -4  13        0.28       -0.28      1.71 o 
   0  -4  13        0.55       -0.09      1.12 o 
   1  -4  13        0.29        0.42      1.14 o 
   2  -4  13       14.93       11.93      7.97 o 
  -5  -3  13       30.96       26.05      3.27 o 
  -4  -3  13       16.43       13.34      1.61 o 
  -3  -3  13       15.47        9.46      1.85 o 
  -2  -3  13        0.08       -1.28      1.28 o 
  -1  -3  13        8.66        7.12      2.14 o 
   0  -3  13        0.04        0.76      1.15 o 
   1  -3  13        4.71        4.67      1.36 o 
   2  -3  13        0.00       -0.43      1.42 o 
  -5  -2  13       21.58       17.37      2.42 o 
  -4  -2  13       15.11       10.54      1.99 o 
  -3  -2  13       21.21       19.08      2.85 o 
  -2  -2  13        0.77        1.14      1.42 o 
  -1  -2  13       15.80       11.82      2.56 o 
   0  -2  13        0.04       -0.93      1.26 o 
   1  -2  13       59.91       68.29      4.21 o 
   2  -2  13      178.80      183.78     11.96 o 
  -5  -1  13        6.94        6.55      1.57 o 
  -4  -1  13        4.82        4.56      1.57 o 
  -3  -1  13        2.28        2.28      1.42 o 
  -2  -1  13      378.69      379.93     22.78 o 
  -1  -1  13       40.73       31.79      5.27 o 
   0  -1  13      158.72      144.46      6.94 o 
   1  -1  13        5.32        4.50      1.44 o 
  -4   0  13        0.03       -0.16      0.85 o 
  -3   0  13        0.00        0.10      0.68 o 
  -2   0  13       10.10       10.25      2.14 o 
  -1   0  13       29.36       32.74      3.84 o 
   0   0  13       16.79       17.02      2.01 o 
   1   0  13       18.05       11.01      1.78 o 
   2   0  13        5.81       -0.28      1.57 o 
  -3   1  13       38.54       43.01      2.63 o 
  -2   1  13       41.77       40.00      3.84 o 
   0   1  13        0.09       -1.57      1.57 o 
   1   1  13       10.03        3.13      2.28 o 
  -2  -4  14        3.63        4.98      1.71 o 
  -1  -4  14        3.32        4.17      3.42 o 
   0  -4  14        0.86        2.42      1.85 o 
  -3  -3  14       58.72       59.22      4.70 o 
  -2  -3  14       20.02       19.65      2.70 o 
  -1  -3  14       20.52       19.00      9.18 o 
   0  -3  14        7.90        7.55      2.14 o 
  -3  -2  14       33.89       29.47      3.13 o 
  -2  -2  14      214.08      203.00     12.67 o 
  -1  -2  14       31.63       29.18      3.42 o 
   0  -2  14        9.50        8.83      2.28 o 
  -2  -1  14      381.55      389.33     22.92 o 
  -1  -1  14      134.96      119.15      8.11 o 
                                                 
